# Supplementary material for: Understanding the relationship between circulating lipids and risk of chronic kidney disease: a prospective cohort study and large-scale genetic analyses
Source: J Transl Med. 2023 Sep 27;21:671. doi: 10.1186/s12967-023-04509-5 (PMC10537816; doi:10.1186/s12967-023-04509-5)
Supplement: Supplementary file 1 — Additional file 1: Table S1. Characteristics of genetic instruments of HDL-C. Table S2. Characteristics of genetic instruments of LDL-C. Table S3. Characteristics of genetic instruments of TC. Table S4. Characteristics of genetic instruments of TG. Table S5. Characteristics of genetic instruments of chronic kidney disease. Table S6. Characteristics of genetic instruments of estimated glomerular filtration rate. Table S7. Data sources, sample sizes, number of instruments, and F-statistics. Table S8. Baseline Characteristics of UK Biobank participants by chronic kidney disease status during follow-up. Table S9. Observational associations between lipids and the risk of chronic kidney disease. Table S10. Pleiotropic SNPs identified by cross-trait meta-analysis between lipids and chronic kidney disease. Table S11. Pleiotropic SNPs identified by a cross-trait meta-analysis between lipids and estimated glomerular filtration rate. Table S12. Detailed annotation of shared SNPs of HDL-C and chronic kidney disease identified from a cross-trait meta-analysis. Table S13. Detailed annotation of shared SNPs of LDL-C and chronic kidney disease identified from a cross-trait meta-analysis. Table S14. Detailed annotation of shared SNPs of TC and chronic kidney disease identified from a cross-trait meta-analysis. Table S15. Detailed annotation of shared SNPs of TG and chronic kidney disease identified from a cross-trait meta-analysis. Table S16. Detailed annotation of shared SNPs of HDL-C and estimated glomerular filtration rate identified from a cross-trait meta-analysis. Table S17. Detailed annotation of shared SNPs of LDL-C and estimated glomerular filtration rate identified from a cross-trait meta-analysis. Table S18. Detailed annotation of shared SNPs of TC and estimated glomerular filtration rate identified from a cross-trait meta-analysis. Table S19. Detailed annotation of shared SNPs of TG and estimated glomerular filtration rate identified from a cross-trait meta-analysis. Tab [file 12967_2023_4509_MOESM1_ESM.xlsx]

## Sheet: TOC
Additional file 1
Table S1. Characteristics of genetic instruments of HDL-C.
Table S2. Characteristics of genetic instruments of LDL-C.
Table S3. Characteristics of genetic instruments of TC.
Table S4. Characteristics of genetic instruments of TG.
Table S5. Characteristics of genetic instruments of chronic kidney disease.
Table S6. Characteristics of genetic instruments of estimated glomerular filtration rate.
Table S7. Data sources, sample sizes, number of instruments and F-statistics.
Table S8. Baseline Characteristics of UK Biobank participants by chronic kidney disease status during follow-up.
Table S9. Observational associations between lipids and the risk of chronic kidney disease.
Table S10. Pleiotropic SNPs identified by the cross-trait meta-analysis between lipids and chronic kidney disease.
Table S11. Pleiotropic SNPs identified by the cross-trait meta-analysis between lipids and estimated glomerular filtration rate.
Table S12. Detailed annotation of shared SNPs of HDL-C and chronic kidney disease identified from the cross-trait meta-analysis.
Table S13. Detailed annotation of shared SNPs of LDL-C and chronic kidney disease identified from the cross-trait meta-analysis.
Table S14. Detailed annotation of shared SNPs of TC and chronic kidney disease identified from the cross-trait meta-analysis.
Table S15. Detailed annotation of shared SNPs of TG and chronic kidney disease identified from the cross-trait meta-analysis.
Table S16. Detailed annotation of shared SNPs of HDL-C and estimated glomerular filtration rate identified from the cross-trait meta-analysis.
Table S17. Detailed annotation of shared SNPs of LDL-C and estimated glomerular filtration rate identified from the cross-trait meta-analysis.
Table S18. Detailed annotation of shared SNPs of TC and estimated glomerular filtration rate identified from the cross-trait meta-analysis.
Table S19. Detailed annotation of shared SNPs of TG and estimated glomerular filtration rate identified from the cross-trait meta-analysis.
Table S20. List of SNPs in the 99% credible set identified from fine-mapping analysis for each CPASSOC-identified locus shared between HDL-C and chronic kidney disease.
Table S21. List of SNPs in the 99% credible set identified from fine-mapping analysis for each CPASSOC-identified locus shared between LDL-C and chronic kidney disease.
Table S22. List of SNPs in the 99% credible set identified from fine-mapping analysis for each CPASSOC-identified locus shared between TC and chronic kidney disease.
Table S23. List of SNPs in the 99% credible set identified from fine-mapping analysis for each CPASSOC-identified locus shared between TG and chronic kidney disease.
Table S24. List of SNPs in the 99% credible set identified from fine-mapping analysis for each CPASSOC-identified locus shared between HDL-C and estimated glomerular filtration rate.
Table S25. List of SNPs in the 99% credible set identified from fine-mapping analysis for each CPASSOC-identified locus shared between LDL-C and estimated glomerular filtration rate.
Table S26. List of SNPs in the 99% credible set identified from fine-mapping analysis for each CPASSOC-identified locus shared between TC and estimated glomerular filtration rate.
Table S27. List of SNPs in the 99% credible set identified from fine-mapping analysis for each CPASSOC-identified locus shared between TG and estimated glomerular filtration rate.
Table S28. Results from colocalization analysis for each pleiotropic locus identified from CPASSOC between lipids and chronic kidney disease.
Table S29. Results from colocalization analysis for each pleiotropic locus identified from CPASSOC between lipids and estimated glomerular filtration rate.
Table S30. Significant shared transcriptome-wide association analysis results between lipids and chronic kidney disease after Conditional/Joint Analysis.
Table S31. Significant shared transcriptome-wide association analysis results between lipids and estimated glomerular filtration rate after Conditional/Joint Analysis.
Table S32. Estimated causal association between HDL-C and chronic kidney disease using non-overlapped data.

## Sheet: ST1
Table S1. Characteristics of genetic instruments of HDL-C.
SNP	CHR	BP	A1	A2	EAF	Beta	SE	P-value
rs10127775	1	230295789	T	A	0.600437	0.0511741	0.00140393	1.2e-170
rs10753556	1	23732762	G	A	0.873635	0.019612	0.0020787	5.69e-13
rs10913570	1	178523126	C	A	0.519363	-0.0181662	0.00138062	9.01e-24
rs1168124	1	63139730	T	C	0.663172	0.0122399	0.00148193	2.8e-10
rs12140153	1	62579891	T	G	0.0913774	0.019101	0.00247539	3.75e-09
rs13303359	1	203518873	C	A	0.52242	0.0118279	0.00151169	2.27e-09
rs13303368	1	914852	C	G	0.591039	-0.0110648	0.00152652	3.07e-08
rs1689797	1	182150978	A	C	0.325916	-0.0260934	0.00147195	8.78e-42
rs181473381	1	145472741	A	C	0.00404112	0.140501	0.0131059	2.62e-16
rs2613496	1	72754788	C	T	0.816177	-0.0141294	0.0017951	1.82e-09
rs2642438	1	220970028	G	A	0.705615	0.0271768	0.00151587	1.07e-42
rs267738	1	150940625	G	T	0.212573	0.0223838	0.00168682	3.77e-24
rs333947	1	110470764	A	G	0.150163	-0.0267442	0.00197286	3.93e-25
rs3747973	1	205677148	G	A	0.58751	0.0156362	0.00141729	3.51e-17
rs3768321	1	40035928	T	G	0.193231	-0.0443841	0.00177404	1.98e-81
rs3806415	1	156698265	T	C	0.324775	0.011271	0.00147006	4.71e-09
rs3862948	1	205099959	A	C	0.233894	-0.012452	0.00163363	5.78e-09
rs41309280	1	27688814	T	C	0.0369243	-0.0301971	0.00378208	1.06e-09
rs4660446	1	39438889	C	T	0.656218	-0.0123102	0.00150611	4.26e-10
rs4847419	1	93845655	A	T	0.637714	-0.0258976	0.00144843	1.78e-42
rs546355	1	28364156	C	T	0.312407	-0.0127904	0.00148915	5.33e-11
rs553427	1	234852760	T	C	0.527256	0.0171565	0.00139696	6.46e-21
rs56105022	1	224544746	A	G	0.0348068	-0.030072	0.00393367	5.21e-09
rs59770119	1	219664627	A	G	0.576996	-0.0168521	0.00141002	6.83e-20
rs646776	1	109818530	T	C	0.779782	-0.0346789	0.00165086	5.92e-58
rs650194	1	71414863	G	A	0.6622	0.0114281	0.00147198	3.01e-09
rs6663226	1	66164748	A	T	0.63965	-0.010488	0.0014389	2.57e-08
rs72692849	1	149995966	T	C	0.0885196	0.0245208	0.00243719	1.52e-14
rs75460349	1	27180088	C	A	0.0236617	-0.0872946	0.0044924	7.54e-50
rs9425299	1	172359100	T	C	0.570461	0.0117647	0.00139555	1.19e-10
rs1047891	2	211540507	A	C	0.307565	-0.0164194	0.00150676	8.45e-17
rs1107850	2	20371772	A	G	0.484915	-0.0132386	0.00138071	2.39e-13
rs11688682	2	121347612	C	G	0.256512	0.0177778	0.00180355	5.06e-14
rs11694828	2	228565656	A	G	0.451274	0.0145721	0.00144206	1.17e-14
rs11883967	2	66673862	C	A	0.661799	0.0107699	0.00146939	2.15e-08
rs13389106	2	30480750	G	T	0.1952	-0.0123905	0.00173526	4.9e-08
rs13389219	2	165528876	T	C	0.400294	0.0290173	0.00140455	4.1e-56
rs17049712	2	58961136	T	C	0.295419	-0.0120282	0.00151647	1.37e-09
rs17326656	2	48962291	T	G	0.230868	-0.0162522	0.00164376	4.25e-14
rs17713729	2	249092	C	A	0.351876	0.0157694	0.0014421	6.61e-17
rs1866631	2	174075761	A	G	0.583924	-0.0106601	0.00140492	6.77e-09
rs2540949	2	65284231	T	A	0.383096	0.0164761	0.00142071	8.04e-19
rs2943645	2	227099180	T	C	0.636493	-0.0372461	0.0014305	4.88e-88
rs3739020	2	136602491	G	T	0.215899	0.01843	0.00174024	5.94e-16
rs4675812	2	242395674	A	G	0.590383	0.0133286	0.00140445	4.17e-13
rs4851250	2	100729293	C	T	0.17185	0.0147729	0.00182499	6.25e-10
rs6542680	2	3640142	T	C	0.807996	-0.0226427	0.00177231	1.67e-22
rs6758044	2	135592245	C	T	0.387406	0.0109946	0.00149406	1.89e-08
rs676210	2	21231524	A	G	0.214148	0.0604574	0.00167161	4.9e-168
rs7581601	2	203497786	C	A	0.315358	-0.0175099	0.0014891	2.64e-19
rs7586605	2	85561141	T	C	0.730361	0.0121958	0.00156389	2.56e-09
rs78058190	2	219699999	A	G	0.0522256	-0.0808669	0.00357485	6.52e-67
rs805317	2	54135004	A	T	0.449184	0.010611	0.0013919	5.75e-09
rs10049088	3	156797648	T	C	0.38407	0.0211283	0.00141853	5.35e-30
rs1154988	3	135925191	A	T	0.780299	-0.0260492	0.00167695	1.76e-32
rs11706926	3	36978647	G	A	0.551555	0.0126115	0.00139048	4.24e-12
rs11708067	3	123065778	G	A	0.227483	-0.0129598	0.00163655	1.45e-09
rs12485478	3	12351223	G	A	0.0270728	-0.0536649	0.00421086	2.12e-22
rs13066793	3	87037543	G	A	0.0909419	0.0180945	0.00245326	1.75e-08
rs13082076	3	152085277	C	T	0.295956	0.0122004	0.00150963	6.66e-10
rs138789058	3	52124388	T	C	0.0177524	-0.0399666	0.0052735	7.05e-09
rs1516725	3	185824004	C	T	0.865993	0.0300388	0.00204187	2.63e-29
rs2044754	3	24292940	G	A	0.109449	-0.0169416	0.00220751	4.55e-09
rs2240921	3	52830764	T	C	0.115563	0.0262069	0.00215283	1.41e-20
rs2290547	3	47061183	A	G	0.171655	-0.0201189	0.00184966	9.61e-17
rs2455850	3	15782711	C	A	0.683983	0.0136177	0.00151429	6.42e-12
rs2811468	3	129296847	G	A	0.194955	0.0144412	0.00174459	2.55e-10
rs3732356	3	119529113	T	G	0.932112	-0.0300666	0.00277828	1.37e-16
rs4516580	3	114509447	C	T	0.833438	-0.0148484	0.00189877	2.31e-09
rs62271373	3	150066540	A	T	0.0527799	-0.0370833	0.00313557	1.64e-19
rs7634917	3	50049299	G	T	0.478376	0.0219633	0.00141102	1.32e-32
rs1051613	4	951179	A	G	0.538074	0.0133651	0.00140571	3.78e-13
rs114816312	4	110638824	T	C	0.00601751	-0.125672	0.0091576	1.03e-25
rs12511373	4	102666785	T	C	0.0979616	-0.0227101	0.00243259	9.89e-13
rs13107325	4	103188709	T	C	0.0638957	-0.0827466	0.00277092	3.39e-115
rs138307849	4	110095620	C	T	0.00595933	-0.116992	0.00935712	1.28e-21
rs1425485	4	157681890	T	C	0.228281	0.0185608	0.00164077	5.53e-18
rs150361490	4	55530748	A	ATTATTTAT	0.466928	0.0121747	0.00157647	3.64e-09
rs2167750	4	89730074	T	C	0.464117	-0.0190136	0.00137788	5.54e-26
rs342469	4	88050554	A	G	0.601508	-0.0152462	0.00141145	1.56e-16
rs35662434	4	69339933	G	A	0.220789	0.0151227	0.00173239	2.58e-11
rs4450871	4	4990298	G	A	0.437213	0.0114259	0.00151759	8.83e-09
rs547953616	4	100020668	T	C	0.00251405	0.168679	0.0149359	6.27e-18
rs573930512	4	74512280	A	G	0.00182037	0.157789	0.0207819	6.62e-09
rs62328321	4	143319721	T	C	0.629379	0.0105435	0.00142418	1.55e-08
rs6831339	4	83906408	T	C	0.247604	-0.0120156	0.00159719	9.08e-09
rs72729623	4	154208278	T	C	0.145128	-0.0163973	0.00195559	1.5e-10
rs73243877	4	26047616	G	A	0.163407	-0.021443	0.0018514	8.91e-19
rs74332078	4	103766720	A	G	0.0322442	-0.0352122	0.00397459	1.31e-11
rs7694606	4	18028987	A	G	0.149029	-0.0141157	0.00192521	2.13e-08
rs951941	4	100541411	A	G	0.0352412	0.0294019	0.00375729	2.26e-09
rs9884482	4	106081636	C	T	0.378071	-0.0117657	0.00141544	2.15e-10
rs10479001	5	131607721	T	C	0.042144	0.0243148	0.0034041	4.85e-08
rs115912456	5	82815158	G	A	0.0422743	0.0287502	0.00342512	1.43e-10
rs12234017	5	118711834	G	A	0.257158	0.0163739	0.00158234	2.68e-15
rs12523418	5	141707225	G	A	0.319858	0.0117155	0.00149949	2.39e-09
rs138692142	5	180349778	T	C	0.00897319	-0.0717938	0.00794675	5.14e-12
rs1438588	5	153444950	G	A	0.632663	-0.0117196	0.00143526	4.43e-10
rs1473247	5	158603571	C	T	0.25432	0.0116636	0.00156903	1.36e-08
rs1650527	5	158022724	T	C	0.227536	-0.0206524	0.00164361	8.06e-22
rs1664781	5	53276301	A	G	0.688412	-0.0144373	0.00148264	1.01e-13
rs2307111	5	75003678	C	T	0.393984	0.0161161	0.00141122	2.68e-18
rs254559	5	134444982	A	C	0.408109	-0.0109635	0.00139773	2.07e-09
rs28650790	5	55861464	T	C	0.180271	-0.0302227	0.00178037	1.85e-38
rs35897671	5	127349745	T	C	0.334998	0.0110772	0.00147646	9.95e-09
rs4976033	5	67714246	G	A	0.404962	-0.0135062	0.00142899	5.18e-13
rs6866562	5	52697383	A	G	0.539219	-0.0107433	0.00138588	3.18e-09
rs6882591	5	176546460	A	G	0.146552	0.0165661	0.00196558	1.21e-10
rs72801474	5	132444128	A	G	0.0955403	0.0257732	0.00240386	2.6e-16
rs72812818	5	173356752	C	G	0.310522	-0.0110461	0.00148343	1.28e-08
rs76086106	5	39491186	A	G	0.0421537	0.0274271	0.0035251	2.78e-09
rs9293683	5	75700310	T	C	0.66131	0.0108197	0.00149072	2.94e-08
rs970305	5	72942296	G	A	0.715663	0.0128703	0.00154591	2.02e-10
rs115003989	6	31925921	A	G	0.0227085	-0.0424634	0.00494694	5.47e-11
rs115675705	6	34094919	G	A	0.0306268	-0.0410057	0.00415751	4.89e-14
rs11754612	6	35476562	A	T	0.114552	-0.0173013	0.00220522	2.05e-09
rs11759230	6	109640321	C	A	0.342111	-0.0173729	0.00145291	6.56e-20
rs1240811	6	16818805	T	C	0.309241	0.011396	0.00148576	4.64e-09
rs1264377	6	30764907	A	G	0.15522	-0.015369	0.00206104	1.22e-08
rs1338668	6	116394809	A	G	0.411586	0.015197	0.00140372	1.33e-16
rs142449754	6	41986427	T	C	0.249381	-0.018916	0.00158275	6.84e-20
rs147829643	6	161588372	T	C	0.0367934	-0.0300993	0.00378632	1.26e-09
rs1611282	6	29730002	T	G	0.580061	0.0105981	0.00145846	2.84e-08
rs17209803	6	32443061	A	C	0.0474794	-0.0371845	0.00349949	4.76e-16
rs17585887	6	139835498	C	T	0.582068	0.0210868	0.00139129	5.29e-31
rs2245133	6	131931092	C	T	0.166992	-0.0144025	0.00186686	3.78e-09
rs2263329	6	34595543	C	T	0.358205	-0.0292735	0.00146635	1.62e-52
rs2608629	6	52625794	A	G	0.647838	0.0131163	0.00144244	3.74e-12
rs2750415	6	139261477	A	G	0.825108	-0.0156339	0.0018293	6.62e-11
rs41272086	6	161008646	A	G	0.101188	-0.0576994	0.00228606	7.66e-83
rs565216100	6	109064220	T	C	0.156914	0.0175023	0.00231641	7.83e-09
rs672341	6	153455994	A	G	0.409638	0.0139449	0.00140802	3.85e-14
rs6924387	6	137082948	G	A	0.4144	-0.0129052	0.00143165	5.72e-12
rs71721600	6	98584717	T	TA	0.479442	0.0115191	0.00159307	3.32e-08
rs72959041	6	127454893	A	G	0.0523237	-0.046877	0.00315962	8.9e-30
rs76716928	6	31295941	G	C	0.366791	-0.0201802	0.00154547	1.96e-23
rs78425119	6	160501825	A	G	0.0660295	-0.0257746	0.00275819	9.41e-13
rs806794	6	26200677	G	A	0.289168	0.0110885	0.00152533	2.8e-08
rs9296406	6	42940810	C	T	0.538687	0.0166988	0.00137793	2.08e-20
rs9347737	6	163740322	G	A	0.422788	-0.0115335	0.00144193	9.93e-10
rs9368561	6	28168343	T	C	0.132109	-0.0163993	0.00210451	2.63e-09
rs9399136	6	135402339	C	T	0.259922	-0.012162	0.00159698	5.96e-09
rs998584	6	43757896	A	C	0.477759	-0.0305272	0.00142517	3.48e-60
rs10229792	7	116982907	A	G	0.362178	-0.0118447	0.00145649	5.21e-10
rs10242866	7	17920613	T	C	0.392839	-0.02315	0.00141783	1.04e-35
rs10273527	7	139036598	T	G	0.234005	0.0118801	0.00164368	3.36e-08
rs11762784	7	130424646	A	G	0.495165	0.0299962	0.00140741	1.33e-59
rs117649635	7	74297908	G	C	0.0540419	-0.023684	0.00326045	2.87e-08
rs12533197	7	36192606	G	T	0.442953	-0.0154886	0.00140165	3.13e-17
rs138994411	7	38265179	C	CTTGAAAAGACAACCTTTCCCCATTGTACTGAT	0.469208	0.0136679	0.00152988	8.79e-12
rs144787122	7	2296552	G	A	0.00363602	0.0889132	0.0122675	3.08e-08
rs1534696	7	26397239	A	C	0.551513	0.0158296	0.00141952	1.61e-17
rs1761661	7	80238041	C	A	0.455203	0.0107802	0.00138813	2.98e-09
rs1990622	7	12283787	G	A	0.411432	-0.0124601	0.00141193	1.57e-11
rs34409228	7	1102674	T	C	0.1264	0.0282762	0.00210412	1e-24
rs4730222	7	106810293	C	G	0.200461	0.0142388	0.00173811	3.89e-10
rs55747707	7	73037366	A	G	0.196356	0.0381472	0.00174595	1.52e-62
rs6968554	7	17287106	G	A	0.635002	-0.0125768	0.00143447	2.11e-11
rs705379	7	94953895	A	G	0.464034	-0.0102792	0.00140992	2.55e-08
rs7794796	7	150540196	T	C	0.332043	-0.0174129	0.00147194	1.61e-19
rs79949326	7	6461310	T	C	0.252406	0.0282304	0.00159987	2.05e-41
rs876039	7	50308811	C	G	0.313289	0.0153154	0.00148018	2.69e-15
rs10955991	8	121867780	C	T	0.669057	-0.0196898	0.00147976	2.84e-24
rs113920320	8	19292422	A	C	0.00129835	-0.225248	0.0243474	1.58e-12
rs11783088	8	6620392	G	A	0.250037	-0.0120541	0.00162287	1.39e-08
rs15285	8	19824667	T	C	0.286591	0.107166	0.00152059	5.19e-632
rs28471687	8	72459582	G	A	0.073232	-0.0216641	0.00264585	3.97e-10
rs2941657	8	106372180	G	A	0.531375	-0.0105831	0.00139657	7.08e-09
rs2954038	8	126507389	A	C	0.697277	0.0425786	0.00150519	1.44e-103
rs34246353	8	71138299	C	T	0.093058	-0.0249181	0.00235384	6.1e-16
rs35910594	8	103924469	AT	A	0.162457	0.0165165	0.00220404	1.04e-08
rs3808460	8	116597635	C	T	0.574229	0.0325051	0.00139391	5.44e-71
rs4645567	8	9723964	A	T	0.785644	-0.0145358	0.00170562	7.49e-11
rs6994609	8	64799004	G	T	0.4735	0.0111147	0.00138037	7.69e-10
rs73221948	8	25464670	T	G	0.277346	-0.0137693	0.00182307	7.93e-09
rs75772194	8	36846435	G	A	0.165666	-0.0131949	0.00184198	4.44e-08
rs7817574	8	144302570	C	T	0.195397	0.0275212	0.00175991	6.78e-33
rs9657541	8	10643164	T	C	0.202423	-0.0183142	0.00172617	5.26e-16
rs9987289	8	9183358	G	A	0.908335	0.0933621	0.0023742	2.87e-198
rs10733608	9	117148430	T	G	0.476063	0.0119209	0.00139187	6.03e-11
rs11795343	9	32523737	C	T	0.404244	0.0101314	0.00141153	4.18e-08
rs1412234	9	28410683	C	T	0.31957	-0.0125588	0.00148344	9.96e-11
rs186793936	9	107093784	T	G	0.00157945	-0.33492	0.0197939	3.2e-38
rs2519093	9	136141870	T	C	0.187106	0.0169995	0.00174306	9.3e-14
rs2740488	9	107661742	C	A	0.261246	-0.0689666	0.00157162	2.18e-246
rs4620350	9	126539944	G	A	0.0652108	-0.0202953	0.00276302	2.01e-08
rs4741016	9	1036132	C	T	0.229657	-0.0144567	0.00164534	1.92e-11
rs535372564	9	109062494	A	C	0.000822925	-0.277012	0.0338636	4.13e-10
rs543458	9	14068327	C	A	0.189847	0.0128359	0.00175952	2.5e-08
rs549466628	9	106532723	T	TA	0.00593187	0.0752904	0.0103411	2.67e-08
rs577703186	9	108359753	G	A	0.00115363	-0.27686	0.0288596	2.32e-13
rs62543565	9	16901067	A	C	0.637353	0.0105497	0.00143746	2.06e-08
rs686030	9	15304782	A	C	0.85849	0.0496185	0.00196943	1.5e-82
rs746125435	9	105805994	G	T	0.00041605	-0.410586	0.0535541	4.71e-09
rs77375493	9	5073770	T	G	0.000341149	-0.344082	0.0480677	4.54e-08
rs10826337	10	61409469	A	G	0.416848	-0.0117207	0.00141311	2.35e-10
rs10901854	10	126733643	C	T	0.271334	-0.0112228	0.00156332	4.15e-08
rs11197783	10	118407116	A	T	0.57359	-0.0120878	0.00140128	4.4e-11
rs11254464	10	17265447	C	T	0.420613	0.0140662	0.00142002	3.81e-14
rs12358424	10	33641149	G	T	0.089918	-0.0256025	0.00244639	1.3e-15
rs12415055	10	122869552	G	A	0.11222	-0.018222	0.00216262	1.22e-10
rs17875327	10	94274809	G	A	0.110127	-0.0179101	0.00224761	1.15e-09
rs2792751	10	113940329	C	T	0.719094	-0.0306446	0.00151917	1.4e-53
rs2862954	10	101912064	C	T	0.481632	0.0145913	0.00137674	5.65e-16
rs4418728	10	94839724	T	G	0.451368	0.0194771	0.00138768	7.98e-27
rs55665473	10	46022005	A	G	0.23927	0.0262865	0.00161043	1.09e-35
rs703966	10	80954251	A	G	0.418182	0.01183	0.00140175	1.14e-10
rs7091593	10	95342772	T	A	0.112693	-0.0206023	0.00218944	6.55e-13
rs72823014	10	115786236	A	G	0.118187	0.0309908	0.00214012	1.91e-28
rs75406471	10	5257647	A	G	0.155768	-0.0141584	0.00191123	1.52e-08
rs7924036	10	65191645	T	G	0.513152	0.0113101	0.00139949	6.66e-10
rs10750766	11	65473798	A	C	0.709781	-0.0179201	0.00152491	2.77e-19
rs10838684	11	47283862	G	A	0.310706	0.0419489	0.00150491	1.27e-100
rs10891054	11	109966513	C	A	0.694859	-0.0164975	0.00150561	5.72e-17
rs11031791	11	32469729	T	A	0.3937	-0.0115235	0.00140988	4.27e-10
rs11229252	11	55129640	T	C	0.112507	0.0391144	0.00234799	4.23e-37
rs12575459	11	58162382	A	G	0.0774267	0.0189899	0.00260777	2.65e-08
rs12794995	11	67372946	A	G	0.258065	0.0115744	0.00158148	2.26e-08
rs140201358	11	823586	G	C	0.0130732	-0.0586188	0.00613164	2.81e-13
rs150090666	11	14865399	T	C	0.000946709	0.345269	0.02518	1.12e-25
rs1661052	11	2942593	A	G	0.908316	0.0260638	0.00245756	5.4e-16
rs174564	11	61588305	G	A	0.351004	-0.0458541	0.00144647	1.46e-129
rs192489212	11	117220429	C	A	0.00165141	0.663639	0.0197942	1.1e-144
rs2003892	11	68593929	A	G	0.333742	-0.0144655	0.00149125	1.26e-13
rs2218793	11	10380828	A	C	0.286149	-0.0130127	0.0015208	6.29e-11
rs35366909	11	57065586	T	C	0.0467098	0.0294414	0.00332433	1.33e-11
rs3825061	11	118944675	T	C	0.38601	-0.0159004	0.00141295	8.19e-18
rs4930352	11	66066993	T	G	0.490973	0.010935	0.00140197	2.54e-09
rs56271783	11	64004723	C	G	0.0466673	-0.050479	0.00324937	1.74e-32
rs6589939	11	122518525	G	A	0.383254	0.02413	0.0014202	1.59e-38
rs673335	11	75450576	C	T	0.173743	-0.0299251	0.0018127	1.82e-36
rs73632737	11	126226775	C	G	0.0719901	-0.0366335	0.00263618	2.51e-26
rs77403571	11	45913607	A	G	0.0599575	0.0364128	0.00295062	4.2e-21
rs7944119	11	27722298	T	G	0.31537	-0.0152899	0.00148375	3.48e-15
rs964184	11	116648917	C	G	0.86465	0.108211	0.00200104	4.84e-373
rs1012306	12	101888063	T	C	0.557984	0.0100538	0.00140054	4.16e-08
rs10774579	12	121405210	C	T	0.480736	-0.0148137	0.00138075	2.48e-16
rs10842703	12	26456188	T	A	0.251419	-0.0122468	0.00158489	3.57e-09
rs11045172	12	20470221	C	A	0.199391	0.0265875	0.00173495	1.17e-31
rs11114022	12	109050204	A	G	0.360159	-0.011738	0.00149414	1.95e-09
rs11170538	12	53796744	C	T	0.475718	-0.0156092	0.00158256	4.88e-14
rs11171739	12	56470625	T	C	0.578363	-0.0111703	0.00139418	9.31e-10
rs1126930	12	49399132	C	G	0.0338706	-0.0294202	0.00382814	4.33e-09
rs12366872	12	123804721	C	G	0.0953054	0.043415	0.00234974	3.07e-45
rs12368865	12	58422642	G	A	0.0956426	0.0207915	0.00236221	1.77e-11
rs12369179	12	122963550	T	C	0.0826114	-0.0317251	0.0024825	1.63e-22
rs2338104	12	109895168	G	C	0.528014	0.0283678	0.0013828	2.35e-55
rs3184504	12	111884608	C	T	0.527378	0.0221089	0.00139412	8.78e-34
rs4883201	12	9082581	G	A	0.105142	-0.0270081	0.00225104	4.92e-20
rs56196860	12	2908330	A	C	0.0256686	0.0336444	0.00442748	6.43e-09
rs61941677	12	125325010	G	C	0.130023	-0.0616162	0.00210707	1.52e-110
rs7132908	12	50263148	A	G	0.385116	-0.0113633	0.00141393	8.28e-10
rs7133378	12	124409502	A	G	0.320232	0.0333465	0.00148593	6.97e-66
rs7298463	12	6663964	C	G	0.170512	-0.018262	0.00186452	7.3e-14
rs7305678	12	7681181	G	T	0.85937	-0.020079	0.00203736	5.11e-14
rs73119306	12	57826982	G	A	0.248591	0.0274664	0.00160299	3.77e-39
rs9943712	12	51160715	T	C	0.390771	0.0107399	0.00142356	8.24e-09
rs200748895	13	108960380	T	TGCTG	0.0192847	-0.0445135	0.00560175	1.27e-09
rs549058	13	51201045	T	G	0.124576	0.0182085	0.00208492	2.53e-11
rs76428106	13	28604007	C	T	0.0117005	-0.0610701	0.00693011	1.67e-11
rs78424108	13	41673457	G	C	0.0709637	-0.0255808	0.00269463	4.1e-13
rs9537803	13	58366634	T	C	0.720637	0.0111516	0.00154214	3.31e-08
rs9604045	13	113927208	T	G	0.238896	0.0168561	0.00183578	2.31e-12
rs1044527	14	70833819	G	C	0.461868	-0.0103927	0.00139373	1.22e-08
rs113953439	14	100380290	A	G	0.174995	-0.0139381	0.00182413	5.31e-09
rs12888955	14	103256877	A	G	0.654382	0.0130983	0.00144429	4.26e-12
rs13379043	14	74250126	C	T	0.271108	0.0187991	0.00155787	3.01e-20
rs1955512	14	33175822	A	G	0.571196	0.0102855	0.00143493	4.35e-08
rs2371562	14	81619474	A	C	0.262627	0.0113865	0.00157806	3.54e-08
rs2494747	14	105258437	T	G	0.615422	-0.0260436	0.00148633	7.31e-41
rs3825667	14	89804373	A	T	0.804811	0.0152946	0.00174577	2.19e-11
rs72729582	14	69149372	G	A	0.0734215	0.0230866	0.00269469	5.95e-11
rs8021280	14	75290018	G	C	0.463145	-0.0100281	0.00139061	3.61e-08
rs8022053	14	65867947	G	T	0.666476	0.0107806	0.00148372	2.84e-08
rs10851698	15	61947694	T	C	0.264271	-0.012561	0.00155703	7.14e-10
rs112147665	15	59277019	C	T	0.00213576	0.301863	0.0177375	1.21e-38
rs187359403	15	59780362	G	C	0.00150989	0.15504	0.0204623	7.11e-09
rs1901529	15	45001900	G	A	0.120064	-0.0167127	0.00224383	1.27e-08
rs2469128	15	66877172	A	G	0.439667	0.0100007	0.00139178	4.03e-08
rs261290	15	58678720	C	T	0.654679	-0.106053	0.00145122	2.31e-679
rs275179	15	39447529	G	A	0.15822	0.0150309	0.00190432	1.64e-09
rs3803357	15	40751555	A	C	0.493407	0.0107287	0.00138492	3.26e-09
rs4619348	15	63359564	C	A	0.56494	0.0164447	0.00139405	2.03e-19
rs55707100	15	43820717	T	C	0.0264178	-0.101589	0.00430332	1.04e-72
rs56332871	15	96714816	A	C	0.269598	0.0111343	0.00155996	4.96e-08
rs58633453	15	63939033	A	AC	0.577707	0.0127269	0.00156116	4.73e-10
rs7170463	15	41888918	G	A	0.311811	0.013358	0.00151354	1.56e-11
rs11149803	16	75195765	G	C	0.311311	0.0111756	0.0015077	1.49e-08
rs117365265	16	66461927	A	G	0.0206518	-0.0442457	0.00487379	4.05e-12
rs12924311	16	57551366	T	C	0.0333408	-0.0527638	0.00390979	6.37e-25
rs12928099	16	15150505	A	C	0.296771	0.0181148	0.00151748	7.55e-20
rs12931143	16	88006065	C	T	0.478102	-0.0120075	0.00143819	1.79e-10
rs141904578	16	69538239	T	A	0.0372165	-0.0320828	0.00384624	1.86e-10
rs183130	16	56991363	T	C	0.320771	0.22933	0.00147245	5.5e-3077
rs2925979	16	81534790	C	T	0.698896	0.0347222	0.00149747	3.29e-70
rs36049560	16	88535620	G	A	0.310203	-0.0125811	0.00154063	4.42e-10
rs3814883	16	29994922	T	C	0.469394	-0.0127004	0.00141221	6.4e-12
rs41440449	16	31337677	G	A	0.340401	0.0104103	0.00144618	3.81e-08
rs532566544	16	55793904	C	A	0.0006677	0.311028	0.0377303	3.02e-10
rs55781197	16	67940350	G	A	0.121674	0.0702085	0.00209824	4.04e-144
rs560117104	16	56393734	C	CCT	0.00638372	-0.222071	0.0103591	2.8e-60
rs56094641	16	53806453	G	A	0.410345	-0.0194015	0.00139927	3.23e-26
rs567124999	16	58191848	A	T	0.000512077	0.546547	0.0633498	4.37e-11
rs571298027	16	68866671	G	C	0.000456106	-0.509566	0.0358866	2.05e-27
rs62025680	16	11464263	A	G	0.202964	0.0159799	0.00174263	2.46e-12
rs7404696	16	1012393	C	T	0.274403	0.0144949	0.00157513	2.06e-12
rs745977021	16	72852502	G	A	0.000179341	-0.78526	0.0994291	1.61e-09
rs896263	16	85927519	G	C	0.240639	0.0126468	0.00166655	6.74e-09
rs940922629	16	70587724	C	T	0.00194999	-0.39946	0.04666	6.14e-11
rs9938120	16	19977733	T	C	0.136974	0.0144557	0.00202017	4.59e-08
rs115271198	17	46319476	T	C	0.0709672	0.0279303	0.00272829	5.25e-15
rs11870735	17	481604	T	C	0.176483	-0.0156151	0.00181389	4.82e-11
rs12449758	17	3884026	G	A	0.305397	-0.0113088	0.00151466	1.17e-08
rs12940636	17	53400110	C	T	0.345476	0.0115518	0.00145409	1.29e-09
rs180705493	17	40359483	A	G	0.00348596	-0.112174	0.0136271	3.2e-10
rs200576810	17	41166479	T	TTC	0.0115451	-0.089826	0.0076232	2.22e-19
rs2376583	17	76402105	T	A	0.504194	0.0294916	0.00137437	2.15e-60
rs2586116	17	38505824	G	C	0.252636	-0.0130752	0.00165441	1.56e-09
rs28583584	17	17483297	A	G	0.0612133	-0.0254357	0.00289972	2.07e-11
rs34931250	17	66879927	T	C	0.0595499	-0.0502261	0.0029695	3.41e-38
rs35895680	17	47060322	A	C	0.313655	0.012067	0.00151755	1.24e-09
rs3803800	17	7462969	G	A	0.782507	0.0189566	0.00166775	3.84e-18
rs4264433	17	45737275	T	A	0.510209	-0.0145091	0.00141565	4.89e-15
rs6503091	17	8109598	A	G	0.610194	-0.0105406	0.00141955	1.41e-08
rs7214563	17	74214276	T	C	0.0759092	-0.0187203	0.00260403	3.97e-08
rs72828813	17	42984085	T	C	0.0143835	-0.061509	0.00612061	1.63e-14
rs72836561	17	41926126	T	C	0.0301884	-0.187095	0.00403226	3.28e-275
rs881844	17	37810218	G	C	0.663357	0.0303148	0.00147404	1.27e-55
rs9915591	17	65826090	G	C	0.20199	-0.0141955	0.00171829	2.77e-10
c18_p48570324	18	48570324	G	A	0.00169566	0.750597	0.0971431	3.57e-09
rs12454712	18	60845884	C	T	0.379965	0.0116847	0.00147798	1.54e-09
rs144242131	18	29769910	A	G	0.00115364	-0.187716	0.023779	1.63e-09
rs1518166	18	40705900	G	A	0.37905	0.0114137	0.0014278	1.02e-09
rs1652343	18	21131929	C	T	0.492951	0.0130372	0.00137986	5.28e-13
rs1943977	18	47173181	G	A	0.825678	0.0754744	0.00182055	3.94e-220
rs35693910	18	57913965	A	G	0.271174	-0.0202312	0.00178891	5.64e-18
rs41292412	18	56118358	T	C	0.00984653	-0.0607068	0.00715901	9.29e-11
rs538969346	18	46545976	C	G	0.0100006	0.157629	0.00735497	3e-60
rs6506032	18	287534	A	G	0.0734119	0.0217664	0.00261925	2.17e-10
rs76511906	18	47698555	A	G	0.0117728	0.0936806	0.00660568	2.37e-27
rs10853981	19	4965064	A	G	0.333405	-0.0114931	0.00147591	2.7e-09
rs112659531	19	7238475	C	T	0.187503	-0.0170911	0.00176238	1.28e-13
rs116843064	19	8429323	A	G	0.0198336	0.214779	0.00494778	3.79e-241
rs12609461	19	47581464	C	A	0.683007	-0.0157891	0.00149742	7.94e-16
rs12975319	19	3414088	A	G	0.305387	-0.0153128	0.00152339	1.6e-14
rs141226346	19	44890969	G	C	0.00203834	0.159161	0.0197222	7.04e-10
rs2289863	19	4028783	T	C	0.749834	-0.0167291	0.00166699	1.77e-14
rs28873836	19	52314655	C	G	0.264723	-0.0207095	0.0015674	5.89e-24
rs3112494	19	48105826	T	C	0.866912	0.017953	0.00203167	1.47e-11
rs34514836	19	46385438	C	A	0.111322	-0.0306264	0.00218532	9.5e-27
rs367070	19	54800500	G	A	0.218954	0.0555795	0.00168623	6.61e-140
rs429358	19	45411941	C	T	0.151897	-0.0861765	0.00192642	5.84e-256
rs4760	19	44153100	G	A	0.148557	-0.0165489	0.00193631	6.62e-11
rs4805881	19	33896432	C	A	0.666272	0.019606	0.00146141	1.2e-24
rs555628099	19	8945880	G	A	0.00434278	0.0822218	0.0107119	4.52e-09
rs56254331	19	41826020	C	A	0.163107	0.0163287	0.00190766	6.19e-11
rs56322906	19	11346155	A	G	0.0388898	-0.0791286	0.00349839	6.74e-67
rs60570301	19	18597196	A	G	0.121168	0.0159804	0.00216584	1.73e-08
rs62122148	19	35492575	A	G	0.317532	0.0113102	0.0015087	1.02e-08
rs1054787	20	17600114	C	G	0.155575	-0.0181091	0.0018985	3.17e-13
rs12624640	20	32952125	A	G	0.428907	-0.0179233	0.00141817	4.68e-22
rs151235402	20	569164	T	C	0.0166669	-0.0676011	0.00553802	1.11e-20
rs1800961	20	43042364	T	C	0.0338011	-0.133595	0.00381998	2.98e-157
rs2743402	20	43985204	C	T	0.761992	0.0128977	0.00161879	1.15e-09
rs4239651	20	46340596	C	T	0.797289	0.0249398	0.00172863	3e-28
rs55966194	20	45599090	G	C	0.273596	0.0116153	0.00154804	9.92e-09
rs6065908	20	44569930	T	C	0.187229	-0.0595686	0.00176654	2.46e-146
rs6096939	20	51034268	C	G	0.36226	0.0109737	0.00144109	5.98e-09
rs6123685	20	55836040	A	G	0.251168	0.01273	0.00165509	4.21e-09
rs7266471	20	30220599	A	T	0.164377	0.0154312	0.00187264	3.07e-10
rs8126001	20	62711459	T	C	0.48434	0.0135804	0.00147987	2.37e-12
rs235314	21	46271452	T	C	0.523048	-0.0176913	0.00139501	3.38e-22
rs4818226	21	42633065	G	A	0.67686	-0.0110549	0.00147968	1.15e-08
rs9976784	21	46907479	A	G	0.201148	-0.0185235	0.00171962	1.89e-16
rs2070512	22	21949411	C	A	0.205019	-0.036325	0.00170617	1.76e-59
rs2294915	22	44340904	T	C	0.239378	-0.0131713	0.00161596	4.76e-10
rs4820325	22	38599978	A	G	0.581658	-0.0196419	0.00141272	2.37e-26
rs4821815	22	39105707	A	G	0.333427	-0.0118793	0.00146696	6.16e-10
rs9608956	22	30901592	C	T	0.251468	-0.0165122	0.00158258	1.58e-15
rs9610329	22	36042986	T	C	0.436281	-0.0105407	0.00145049	2.83e-08
HDL-C, high-density lipoprotein cholesterol;SNP, single nucleotide polymorphisms; CHR, chromosome; BP, physical position of SNP (base-pairs); A1, effect allele; A2, alternative allele; EAF: effect allele frequency; Beta, effect allele beta coefficient.

## Sheet: ST2
Table S2. Characteristics of genetic instruments of LDL-C.
SNP	CHR	BP	A1	A2	EAF	Beta	SE	P-value
rs1123571	1	2326009	A	G	0.469478	-0.0109643	0.00142323	2.78e-11
rs1497406	1	16505320	G	A	0.584114	0.0136287	0.00141025	6.7e-17
rs2992752	1	18808526	C	A	0.62974	-0.0101005	0.00142901	1e-09
rs7551124	1	23785760	T	C	0.874157	0.0168091	0.002095	4.08e-12
rs10903129	1	25768937	G	A	0.547815	0.0258481	0.00138909	3.42e-58
rs41311276	1	26387625	C	A	0.174747	-0.0142915	0.00184046	1.93e-11
rs114165349	1	27021913	C	G	0.0232506	0.0835384	0.00462313	5.6e-55
rs41309280	1	27688814	T	C	0.0371742	0.0393643	0.00379448	3.08e-19
rs17853159	1	45810865	A	G	0.0777505	-0.022428	0.00258562	6.55e-14
rs143064733	1	49204135	A	G	0.00158928	-0.138733	0.0190226	2.92e-10
rs570553136	1	52262405	G	A	0.00261041	-0.166893	0.0185734	8.11e-15
rs140559632	1	53367652	C	T	0.0029644	-0.13621	0.0175285	1.87e-11
rs191875604	1	54246772	C	T	0.0024063	-0.193414	0.017018	9.01e-23
C1_54872512	1	54872512	C	CT	0.0365555	-0.331474	0.0218964	4.1e-39
rs11591147	1	55505647	T	G	0.0163157	-0.433696	0.005426	7.23e-1039
rs557402933	1	56339701	T	C	0.00326863	-0.296574	0.0137253	7.97e-78
rs186538116	1	56840574	C	A	0.00209989	-0.361234	0.0191292	7.06e-60
rs754633424	1	57390571	T	C	0.000226036	-0.734975	0.0859012	1.42e-13
rs145440120	1	58137322	C	T	0.000187619	-0.870101	0.119166	2.78e-10
rs17121798	1	61675857	G	C	0.0744705	-0.0180307	0.00265553	4.41e-09
rs598253	1	62911341	C	T	0.337797	-0.0421113	0.00149784	2.05e-130
rs566523636	1	63421381	A	C	0.00035471	-0.449938	0.061212	2.12e-10
rs2391159	1	92971951	C	T	0.793255	0.0234181	0.00171891	5.29e-32
rs111232683	1	107566149	C	G	0.343062	0.0135204	0.00161401	4.5e-13
rs115292790	1	109310728	A	G	0.0135596	-0.0563927	0.0060889	1.2e-15
rs12740374	1	109817590	T	G	0.21919	-0.148228	0.00166391	7.07e-1290
rs140266316	1	110326545	A	G	0.0163468	-0.0577088	0.0059777	7.21e-17
rs267733	1	150958836	G	A	0.155822	-0.0187116	0.00190325	1.95e-17
rs184980867	1	151658543	A	G	0.00344765	-0.112638	0.0134406	4.4e-13
rs4390169	1	155106054	G	A	0.514842	-0.0119697	0.00138496	8.06e-14
rs12045893	1	158530416	T	C	0.248427	0.0108397	0.00160036	4.8e-09
rs115383270	1	161531340	A	G	0.0733615	0.0193347	0.00274973	1.22e-09
rs76900682	1	174064560	A	G	0.154213	0.0129041	0.00196794	1.45e-08
rs6682862	1	177938437	A	G	0.164076	-0.0137009	0.00188331	3.23e-10
rs1689801	1	182165484	A	G	0.325353	0.0144266	0.00147894	3.44e-17
rs2296288	1	183072590	C	T	0.563139	0.0113161	0.00140604	3.51e-12
rs1434282	1	199010721	T	C	0.723241	0.0109297	0.00157384	1.95e-09
rs2642438	1	220970028	G	A	0.70565	0.0268921	0.00152599	2.22e-52
rs7519734	1	224549524	C	T	0.222747	-0.0111937	0.00167938	8.38e-09
rs553427	1	234852760	T	C	0.526973	0.0403134	0.00140727	2.56e-135
rs3935011	1	246891269	C	T	0.480403	0.00893719	0.00140019	3.46e-08
rs3820897	2	3642361	C	T	0.807599	-0.0159195	0.00176923	7.46e-15
rs67269656	2	8720038	T	C	0.265034	-0.0103803	0.00157377	1.19e-08
rs7556983	2	17955255	A	G	0.103984	-0.015424	0.00228012	5.03e-09
rs79279183	2	20370641	C	A	0.497955	-0.0180442	0.00149229	1.46e-25
rs934197	2	21267461	A	G	0.329516	0.0962978	0.00147546	1.8e-693
rs191450029	2	21942500	C	G	0.00025029	0.79929	0.0744134	1.65e-20
rs541138574	2	22812173	T	C	0.000742898	0.260383	0.0329996	9.14e-12
rs150520162	2	23541654	T	C	0.999921	0.860271	0.123416	1.7e-09
rs142787485	2	26358156	G	A	0.0360306	-0.0285729	0.00397962	5.46e-10
rs13394970	2	26929282	G	T	0.601725	0.00952916	0.00142741	7.95e-09
rs1260326	2	27730940	C	T	0.609624	-0.0306622	0.00141948	8.9e-78
rs141647229	2	43473222	C	G	0.0083952	-0.0826827	0.00804586	6.6e-19
rs4299376	2	44072576	T	G	0.691346	-0.0700085	0.00150787	4.67e-352
rs140879085	2	44663302	T	C	0.0105872	-0.097038	0.00741097	1.09e-29
rs12712955	2	46166321	G	A	0.502927	-0.0114588	0.00139377	1.2e-12
rs4671050	2	62988169	T	G	0.319846	-0.0223969	0.0015036	6.35e-38
rs954680	2	64913045	G	C	0.701806	0.0123572	0.0015382	3.84e-12
rs10206764	2	70549961	C	T	0.406697	0.010666	0.00143142	1.2e-10
rs11887443	2	85879041	T	G	0.262651	-0.0124671	0.00175824	8.89e-10
rs2970901	2	88428834	T	G	0.459433	0.00969091	0.00140968	2.83e-09
rs10185855	2	101642260	G	A	0.361099	-0.0129858	0.0014352	5.29e-15
rs1992172	2	109093836	G	A	0.193868	0.019503	0.00175889	9.42e-22
rs6734238	2	113841030	G	A	0.406896	-0.00932154	0.00140841	1.07e-08
rs115626828	2	118224104	C	G	0.0206499	-0.041072	0.00554505	1.54e-10
rs150474434	2	118845121	A	G	0.0949024	-0.0423421	0.00238341	3.34e-53
rs17050272	2	121306440	A	G	0.42097	-0.0228383	0.00144725	2.37e-42
rs10928512	2	135451302	T	G	0.60088	-0.0107469	0.00145697	1.83e-10
rs1375131	2	135954797	C	T	0.313125	0.0195868	0.00172675	1.09e-22
rs12614487	2	158434569	T	C	0.0740285	-0.026633	0.0026376	2.62e-18
rs10184004	2	165508389	T	C	0.412615	-0.0104874	0.00140997	1.29e-10
rs10184673	2	169827796	A	G	0.595179	-0.0220445	0.00142603	1.03e-40
rs12693968	2	203302627	A	G	0.258347	0.0212882	0.00159951	1.28e-30
rs1250259	2	216300482	A	T	0.736074	0.0176512	0.00159409	1.07e-21
rs78058190	2	219699999	A	G	0.0524299	0.0239644	0.00360947	9.58e-09
rs6431630	2	234677386	A	G	0.105225	0.0241194	0.00225665	2.53e-20
rs13076933	3	12327431	G	T	0.256939	-0.0245071	0.00159894	4.73e-40
rs6792725	3	24520283	G	A	0.680947	-0.015304	0.00156248	2.56e-17
rs9837622	3	32514647	A	T	0.073011	-0.0370846	0.00270523	2.22e-32
rs13621	3	52558133	C	T	0.462166	0.010972	0.00139783	1.17e-11
rs71311871	3	58420613	G	A	0.0814143	-0.0379602	0.00252076	1.01e-38
rs55921103	3	69810294	T	G	0.641425	0.0126185	0.00147847	1.63e-13
rs3732359	3	119536429	A	G	0.770016	-0.0148565	0.00164429	5.78e-15
rs68028452	3	122285218	C	CT	0.302426	0.018998	0.00166078	4.77e-23
rs2011442	3	124959834	T	C	0.661468	0.0120962	0.00148542	1.95e-12
rs9862203	3	126058362	G	A	0.760088	0.0131919	0.00163034	2.69e-12
rs62264113	3	127292333	A	G	0.109584	0.0144742	0.00224904	2.67e-08
rs56299595	3	129278182	G	A	0.124809	0.0182263	0.00211541	9.6e-14
rs74341202	3	132183991	A	G	0.0496846	-0.0425579	0.00322656	4.21e-30
rs523118	3	135965888	G	T	0.788573	0.0144134	0.00177081	2e-12
rs9653945	3	142660706	A	G	0.346586	-0.012963	0.00145387	1.3e-14
rs76440173	3	155546124	T	C	0.00459623	0.0817026	0.0110088	1.42e-10
rs6441313	3	160036400	G	A	0.536943	-0.0125638	0.00141675	1.8e-14
rs56118251	3	171534525	G	A	0.157383	0.0136844	0.00188919	3.84e-10
rs397726270	3	195942080	TG	T	0.574498	-0.0116888	0.00159997	2.72e-10
rs13108218	4	3443931	G	A	0.614909	-0.0182714	0.00146485	4.28e-27
rs4689653	4	7223319	G	T	0.617181	0.0112429	0.00143992	1.5e-11
rs79623641	4	39999404	A	G	0.067739	-0.0179333	0.00282587	4.14e-08
rs112575086	4	54429890	T	C	0.119647	-0.0139398	0.0021344	1.66e-08
rs4860987	4	69491284	T	A	0.248475	0.0317757	0.00186543	4.68e-49
rs187479321	4	70264840	G	A	0.00420295	-0.0812608	0.0110934	2.44e-10
rs530082542	4	71474948	C	G	0.0015067	0.172365	0.0238728	4.38e-10
rs938075289	4	72754788	C	A	0.00149087	0.323714	0.0231881	1.61e-33
rs537526354	4	73491622	A	G	0.00177598	0.399372	0.0216673	3.93e-57
rs187918276	4	74033564	C	G	0.00128722	0.467202	0.0215955	5.2e-78
rs181372486	4	74793806	A	G	0.00186532	0.344759	0.020226	4.05e-49
rs189087436	4	75416194	C	T	0.00153158	0.242217	0.0198174	4.41e-26
rs60117481	4	77420598	GTATAAC	G	0.653033	-0.00999555	0.00155994	3.06e-08
rs342467	4	88052219	C	T	0.601227	0.0101553	0.00141921	6.24e-10
rs144198753	4	99713350	T	C	0.0103561	-0.0555826	0.00745686	1.18e-10
rs28497720	4	100487370	T	C	0.250736	-0.0175436	0.00159642	2.15e-21
rs13107325	4	103188709	T	C	0.0642707	-0.0251333	0.00278802	6.65e-15
rs17617028	4	106064683	A	G	0.216551	0.0132543	0.00167534	8.06e-12
rs28471982	4	110918687	G	A	0.372061	-0.00915595	0.00144176	4.05e-08
rs138204164	4	120123417	G	C	0.131881	-0.0145038	0.00206177	1.2e-09
rs2085723	4	151206057	T	G	0.649469	0.00980493	0.00145467	5.7e-09
rs41280463	4	154191226	A	G	0.16653	-0.0152278	0.00185837	1.42e-12
rs6054	4	155489608	T	C	0.00477039	0.124754	0.0108772	3.68e-23
rs72701754	4	185251995	T	A	0.404425	0.0091812	0.00143827	3.45e-08
rs116734477	5	52095024	T	C	0.0376629	-0.0511426	0.00366166	1.5e-33
rs13173241	5	55861359	A	G	0.195242	0.0156087	0.00173918	8.74e-15
rs3010275	5	72014761	G	T	0.209655	-0.0183321	0.001703	1.36e-20
rs12916	5	74656539	C	T	0.401854	0.0700561	0.00141263	2.32e-401
rs139733342	5	75241150	CT	C	0.0852443	-0.0253779	0.00278792	3.63e-15
rs6869845	5	122833703	T	C	0.549153	0.0167463	0.00139999	4.75e-25
rs11745587	5	131796922	A	G	0.355464	0.0162122	0.00145221	5e-22
rs10037298	5	139567696	G	T	0.213496	-0.0130198	0.00191659	4.33e-09
rs11167778	5	141888881	T	C	0.106661	0.0218031	0.00225008	5.54e-17
rs17053386	5	155709100	A	G	0.0230683	0.0331219	0.00497884	8.95e-09
rs12657266	5	156396003	T	C	0.635245	0.0353193	0.00143731	4.31e-100
rs352942	5	176528386	A	G	0.252369	-0.0104223	0.00163487	3.6e-08
rs59408219	6	11850754	C	T	0.0761576	-0.0223639	0.00263422	2.18e-13
rs2235215	6	16131156	C	T	0.320817	-0.0318004	0.00148636	2.46e-76
rs6940342	6	21381568	C	T	0.624883	0.00925897	0.00143165	2.28e-08
rs113760175	6	22343592	A	G	0.0651812	-0.0200291	0.00284608	1.19e-09
rs116272812	6	25452783	C	T	0.120753	-0.0226615	0.00213316	4.26e-20
rs1800562	6	26093141	A	G	0.0681964	-0.0571711	0.00276108	1.28e-71
rs35657082	6	27067657	T	A	0.0765267	-0.0324863	0.00267907	1.07e-25
rs3118362	6	28785085	T	C	0.916262	0.0249093	0.00271151	2.03e-15
rs2517671	6	29937977	G	A	0.406558	0.0151548	0.00149689	2.14e-18
rs1265097	6	31106459	A	C	0.0948776	0.0289453	0.00239133	1.3e-25
rs7774197	6	32046275	C	A	0.0636559	0.0350273	0.00294156	7.72e-25
rs6689	6	32627700	G	A	0.203187	0.0389564	0.0018946	1.2e-70
rs3800461	6	34616322	C	G	0.118624	-0.0244376	0.00213816	5.2e-23
rs11754612	6	35476562	A	T	0.114812	-0.0148612	0.00221789	7e-09
rs11380614	6	37037818	TA	T	0.515675	-0.0124344	0.00150255	8.54e-13
rs11759627	6	39238772	T	C	0.320308	0.00971594	0.00148791	1.67e-08
rs2395943	6	42940673	G	A	0.586327	-0.0134641	0.00140162	1.02e-16
rs9472125	6	43756169	T	C	0.111262	-0.0155888	0.00238159	1.54e-08
rs17665178	6	52435243	G	C	0.301725	-0.0158917	0.00156116	1.4e-18
rs12662589	6	53509035	C	G	0.259407	0.015299	0.00158398	6.98e-17
rs9496567	6	100602753	A	G	0.236233	-0.0209744	0.00164372	2.8e-28
rs62419249	6	101447338	A	G	0.477655	0.0121051	0.00140411	9.27e-14
rs4946713	6	106374015	A	C	0.447114	-0.0112055	0.00139973	4.56e-12
rs11153143	6	109300661	T	C	0.125603	-0.0144056	0.00212572	4.72e-09
rs1556857	6	116325559	C	T	0.406732	-0.0168848	0.00140839	3.72e-25
rs9388498	6	126873423	T	G	0.189852	-0.0150019	0.00188248	5.68e-12
rs67822704	6	130386212	G	GGAGA	0.677994	0.0112973	0.0016037	1.14e-09
rs9399137	6	135419018	C	T	0.261723	-0.0255597	0.00158355	3.16e-44
rs72974722	6	139331419	C	A	0.17653	0.0211309	0.00184449	4.12e-23
rs635769	6	139831981	C	T	0.619167	-0.00977103	0.00142622	3.2e-09
rs9480534	6	151015562	G	A	0.0917757	-0.0169154	0.00242107	1.56e-09
rs1871859	6	151898506	T	C	0.12988	0.0184903	0.00206583	1.03e-14
rs9347330	6	159984784	A	T	0.336714	0.0104853	0.0015075	1.84e-09
rs2297359	6	160492613	C	T	0.0148272	0.117683	0.00587669	4.17e-67
rs10455872	6	161010118	G	A	0.0694387	0.113763	0.00273921	3.86e-282
rs148349043	6	161659369	G	C	0.0139227	0.0847064	0.00615541	1.28e-32
rs10272002	7	1047615	G	A	0.210022	-0.0223057	0.00171399	2.39e-29
rs144787122	7	2296552	G	A	0.00365926	0.112032	0.012239	2.55e-15
rs55696093	7	21605973	G	A	0.210573	0.0382032	0.0017054	1.67e-83
rs4722551	7	25991826	C	T	0.162878	0.0361336	0.00186483	6.05e-63
rs12533280	7	36171953	T	C	0.194967	0.0180348	0.00175998	8.29e-19
rs7808613	7	41746922	G	C	0.245349	0.011275	0.00163494	2.52e-09
rs28658444	7	44006213	C	G	0.0135634	0.0390561	0.00606233	2.58e-08
rs17725246	7	44581986	C	T	0.19527	0.0427777	0.00178857	6.38e-95
rs799157	7	73020301	C	T	0.963744	-0.0317878	0.00387352	1.32e-12
rs2302434	7	75630183	T	C	0.173778	0.0145292	0.00184432	9.87e-12
rs1014283	7	87076587	A	C	0.18283	-0.0136301	0.00179818	5.72e-11
rs6967728	7	97915637	G	A	0.817039	0.0179411	0.00183651	3.09e-17
rs564449	7	100321138	G	T	0.885036	-0.0267236	0.00218062	3.27e-26
rs10248717	7	107056795	G	A	0.309264	0.0125877	0.00153365	1.31e-12
rs62621812	7	127015083	A	G	0.0235708	0.0302076	0.00459016	1.29e-08
rs1838931	7	130455588	T	C	0.311735	0.0113437	0.00152716	1.37e-10
rs4374942	7	155026807	C	T	0.0807867	0.0199517	0.00255281	1.43e-11
rs2928576	8	6600349	C	T	0.67161	0.0119763	0.00147962	2.65e-12
rs13256216	8	8577883	T	C	0.249599	0.0125804	0.00161505	1.67e-11
rs9987289	8	9183358	G	A	0.908189	0.0598584	0.00239036	7.2e-104
rs4645567	8	9723964	A	T	0.785675	-0.0141477	0.00171135	9.02e-13
rs11250076	8	10647823	G	A	0.571143	-0.0100347	0.00143284	1.42e-09
rs9692668	8	11789933	A	C	0.555737	0.0101773	0.00142777	7.25e-10
rs1495741	8	18272881	A	G	0.778987	-0.021999	0.0016595	2.17e-30
rs769111033	8	19855858	A	ATTTTT	0.232196	-0.0215664	0.00321016	6.39e-09
rs900776	8	21918089	C	A	0.169751	-0.0195692	0.00187636	1.99e-19
rs117139027	8	29024943	A	G	0.0131249	-0.0782787	0.00642262	6.06e-26
rs9298506	8	55437524	G	A	0.207802	0.0245553	0.00170664	1.69e-35
rs9297994	8	59392324	A	G	0.662328	-0.0355062	0.00146485	1.94e-97
rs12114596	8	61518399	T	C	0.346928	0.0117407	0.00161291	3.15e-10
rs62509311	8	74907295	T	A	0.279398	-0.0152619	0.00156162	3e-17
rs400824	8	81357702	T	C	0.290209	0.0103308	0.00154869	8.16e-09
rs2737245	8	116658583	T	G	0.27684	-0.0253718	0.00155136	2.33e-45
rs28601761	8	126500031	G	C	0.421697	-0.0649002	0.00141888	9.23e-342
rs11787335	8	145044104	T	C	0.354724	0.0231214	0.00146651	2.8e-42
rs3780181	9	2640759	G	A	0.0695977	-0.0358747	0.0027624	3.11e-29
rs28498684	9	16900695	G	A	0.599518	-0.0131553	0.00141998	1.18e-15
rs12551960	9	19267440	T	C	0.078587	0.0349877	0.00264871	3.47e-30
rs10757273	9	22090301	A	C	0.443052	-0.0140171	0.00154632	4.72e-15
rs7864568	9	78212428	G	A	0.684026	0.0155516	0.00155864	6.51e-18
rs1571791	9	78729213	C	T	0.62028	-0.0138569	0.00143531	7.2e-17
rs142550358	9	91392686	T	TTC	0.0538923	-0.0242448	0.00340761	7.79e-10
rs2740488	9	107661742	C	A	0.260918	-0.0249217	0.00158221	3.35e-42
rs56294298	9	117133524	A	G	0.0847272	-0.0183291	0.00261275	1.34e-09
rs13289095	9	131466489	T	G	0.137358	-0.0288711	0.002062	1.05e-33
rs2519093	9	136141870	T	C	0.187879	0.0724494	0.00175473	7.2e-279
rs13301660	9	139340802	T	C	0.26978	-0.0156411	0.00156988	7.26e-18
rs7903259	10	17259642	G	C	0.415991	0.0163158	0.00142246	3.65e-23
rs41274050	10	52573772	T	C	0.00861819	0.070494	0.00778393	5e-15
rs10761750	10	65128619	A	G	0.483425	0.0141123	0.00139415	2.16e-18
rs17476364	10	71094504	C	T	0.0988561	-0.0268457	0.00233191	2.53e-23
rs11000443	10	74665640	A	C	0.043375	-0.0214412	0.00339256	4.7e-08
rs1870140	10	82246749	G	A	0.842725	0.0124748	0.00192407	2.1e-08
rs477418	10	89805410	A	C	0.0334925	-0.0253606	0.00383344	1.08e-08
rs2068888	10	94839642	A	G	0.451256	-0.0180327	0.00139568	5.95e-29
rs61886346	10	96101364	T	C	0.0612074	-0.0192465	0.00291427	1.15e-08
rs603424	10	102075479	A	G	0.168919	0.0158621	0.0018835	3.38e-13
rs2792751	10	113940329	C	T	0.718943	-0.023866	0.00153005	2.03e-41
rs7079542	10	115794898	G	A	0.120306	-0.0156888	0.00215995	3.44e-10
rs2301179	10	118404620	G	A	0.50826	0.0158997	0.00139539	7.02e-23
rs7904973	10	124693587	T	G	0.576124	0.0209679	0.00140615	5.3e-38
rs151191319	11	1081287	A	G	0.0334152	-0.0308281	0.0038638	5.36e-12
rs7124487	11	2988323	T	C	0.186291	-0.011576	0.00182058	3.9e-08
rs188513096	11	4993424	A	T	0.00116638	-0.194759	0.0258461	7.4e-11
rs11601507	11	5701074	A	C	0.0699834	0.0404129	0.00317615	3.97e-28
rs10832956	11	18645668	C	T	0.727714	0.0208132	0.00155842	8.07e-31
rs61882680	11	46370636	T	C	0.0303989	-0.0279637	0.00410924	4.07e-09
rs174547	11	61570783	C	T	0.346403	-0.0429432	0.00145569	2.21e-143
rs7950543	11	63599440	C	T	0.370093	0.0114755	0.00147314	1.67e-11
rs642803	11	65560620	T	C	0.456307	0.0101855	0.00140363	3.58e-10
rs117777720	11	66196384	T	C	0.241248	-0.0147267	0.001625	4.79e-15
rs78643851	11	69706362	G	T	0.978659	-0.0348153	0.00538983	2.37e-08
rs11237488	11	78128775	T	C	0.128479	-0.0134092	0.00212054	4.63e-08
rs11226108	11	103870755	C	G	0.191054	-0.0142732	0.00180053	7.33e-12
rs964184	11	116648917	C	G	0.865186	-0.0552411	0.00201933	1.41e-123
rs116987336	11	117175658	A	G	0.0266988	0.0359014	0.00456632	1.08e-11
rs4639966	11	118573519	C	T	0.241058	0.0147037	0.00161732	3.93e-15
rs3862606	11	121330087	G	A	0.448024	0.00990989	0.00143578	2.44e-09
rs10790519	11	122535408	C	T	0.384728	0.015594	0.00142746	3.68e-21
rs112771035	11	126225876	G	C	0.0689803	0.0626229	0.00271343	1.63e-88
rs35882350	12	623129	G	A	0.255724	0.0181651	0.00162585	4.64e-22
rs76895963	12	4384844	G	T	0.0180451	-0.0544743	0.00562823	6.02e-17
rs145920606	12	7627311	G	A	0.0812204	-0.0166614	0.00259258	2.79e-08
rs149871778	12	9098995	GAAC	G	0.104145	-0.0272823	0.00243979	4.28e-22
rs75667995	12	25409070	C	T	0.0681777	-0.0291431	0.00273128	2.93e-20
rs11175540	12	40586295	A	T	0.0660964	0.0260974	0.00284853	2.41e-15
rs2250751	12	51106178	A	G	0.341174	-0.0165291	0.00147712	4e-22
rs61177162	12	51779544	A	AG	0.502464	-0.0160938	0.00167351	9.46e-17
rs74090765	12	53792914	G	T	0.173057	0.0144654	0.00183467	9.48e-12
rs11172134	12	57645789	A	T	0.207816	-0.0147456	0.00172701	1.59e-13
rs61754230	12	72179446	T	C	0.0157692	0.0491427	0.00574339	1.42e-13
rs12306780	12	89921860	T	A	0.342316	0.0115655	0.00146541	9.04e-12
rs1515565	12	92818786	G	A	0.517672	0.00927654	0.00139218	8.47e-09
rs11837065	12	100859983	T	C	0.365789	-0.0111241	0.00147305	6.73e-11
rs978458	12	102802239	C	T	0.737451	-0.0119449	0.00158367	7.09e-11
rs1196760	12	105606068	C	G	0.907847	-0.0202432	0.00245351	9.99e-13
rs11114055	12	109169137	C	T	0.311152	0.0132504	0.00151122	3.52e-14
rs4766519	12	111370980	T	C	0.521336	0.0112003	0.00141358	7.5e-12
rs3184504	12	111884608	C	T	0.527337	0.0234144	0.00139369	9.1e-48
rs11066412	12	113218868	A	G	0.269925	-0.0139136	0.00159744	5.17e-14
rs2516079	12	120859188	G	T	0.287419	0.0103971	0.00156568	9.51e-09
rs1169288	12	121416650	C	A	0.321772	0.0358725	0.0014912	5.27e-96
rs2247139	12	122380274	G	A	0.867635	-0.0132285	0.00204579	2.29e-08
rs28461471	12	123856974	A	G	0.9043	-0.0221249	0.00256887	9.8e-14
rs2451322	12	124545515	A	G	0.595162	0.0106423	0.00142294	1.02e-10
rs11057840	12	125316055	C	A	0.137804	0.0218994	0.00201288	5.32e-21
rs75588192	12	133048600	A	G	0.139635	0.0164726	0.0021227	1.99e-11
rs368213791	13	32976656	G	GC	0.48232	-0.0227156	0.00153805	2.6e-37
rs17532371	13	41635301	G	C	0.0705781	-0.0193589	0.00271228	6.89e-10
rs9592980	13	74855425	A	G	0.585327	0.0095033	0.00142143	7.55e-09
rs7330899	13	95223400	A	G	0.244259	0.0143148	0.00161093	1.59e-14
rs4771674	13	111039070	G	A	0.619121	0.0140486	0.0014485	5.2e-17
rs6602909	13	114551993	C	T	0.329776	0.0211903	0.00151305	1.01e-33
rs11621792	14	24871926	T	C	0.449382	0.0219774	0.00142294	1.21e-40
rs139262716	14	31725111	A	G	0.0189704	-0.0386898	0.00533428	3.65e-10
rs11846704	14	35186694	T	C	0.267172	-0.0137613	0.00156628	3.12e-14
rs12897637	14	64239351	C	T	0.159973	0.015518	0.00190214	1.78e-12
rs7157399	14	70846954	C	T	0.860112	0.0253853	0.00200506	7.26e-28
rs13379043	14	74250126	C	T	0.271452	-0.0165377	0.00156818	7.92e-20
rs2058919	14	75310812	C	G	0.610363	-0.0099062	0.00144804	3.37e-09
rs35802157	14	90066634	C	T	0.627295	-0.00970292	0.00144441	6.41e-09
rs17580	14	94847262	A	T	0.0387371	0.0498131	0.00361468	1.05e-32
rs2413926	15	49336477	A	T	0.375254	-0.013495	0.00144702	7.63e-16
rs62023490	15	53079024	A	G	0.105038	-0.0145004	0.0022522	2.63e-08
rs79391862	15	53739426	C	A	0.0201963	-0.0639367	0.00532487	3.15e-25
rs72749499	15	57295579	G	A	0.0704225	0.0287142	0.00278043	4.44e-19
rs35609148	15	58681533	GT	G	0.614385	-0.026278	0.00268458	2.68e-17
rs11636087	15	63788267	C	T	0.297581	0.0144221	0.00154909	8.54e-16
rs12917376	15	75116167	T	C	0.577186	0.0125937	0.00142309	2.04e-14
rs34631529	15	101845482	A	G	0.00491501	-0.0711347	0.0102683	2.14e-09
rs12445804	16	11706100	A	G	0.0763294	0.0325513	0.00267884	8.48e-26
rs35468353	16	31056433	G	A	0.377072	0.0118798	0.00143087	7.21e-13
rs247617	16	56990716	A	C	0.320829	-0.0366691	0.00148161	1.66e-101
rs181501802	16	70067440	A	G	0.0603968	0.0238834	0.0030889	2.35e-11
rs56212732	16	70930370	T	C	0.0851217	-0.0266227	0.00271231	2.19e-17
rs34042070	16	72101525	G	C	0.191318	0.0572597	0.00176304	2.34e-173
rs7404072	16	73096750	T	C	0.714244	0.0102936	0.00155156	9.82e-09
rs1121985	16	79363079	C	A	0.630019	0.0107366	0.00145963	2.06e-10
rs67890964	16	83979317	C	T	0.380877	-0.0182605	0.0014752	1.04e-26
rs74035509	16	88567333	T	C	0.0744722	0.0232369	0.00275116	2.89e-13
rs34460487	17	4685228	A	G	0.336237	0.0146432	0.0014964	2.74e-17
rs571475342	17	5207882	G	A	0.00464531	-0.0711954	0.0102564	1.98e-09
rs186021206	17	7069412	A	G	0.0052225	-0.324203	0.0107008	4.01e-151
rs9894946	17	7571080	G	A	0.840834	-0.0165055	0.00198482	6.62e-13
rs2270445	17	8219478	G	A	0.482762	0.0141398	0.00140413	3.23e-18
rs28811342	17	18125845	C	T	0.196783	0.0125833	0.0017499	5.14e-10
rs704	17	26694861	A	G	0.476917	0.018865	0.00138898	8.12e-32
rs56336338	17	27645258	A	G	0.133638	-0.0192092	0.00205763	7.13e-16
rs111919672	17	28583498	G	C	0.0729819	-0.0202781	0.00295537	3.03e-09
rs12945088	17	29397852	A	G	0.693428	0.0181711	0.00160909	1.67e-22
rs640306	17	37067261	C	T	0.656212	-0.0100429	0.00147699	4.19e-09
rs12943633	17	37970365	T	C	0.0812465	-0.0177676	0.00255433	1.84e-09
rs2354155	17	40546652	A	G	0.527461	-0.0102054	0.00148656	2.97e-09
rs72836561	17	41926126	T	C	0.0303839	-0.0297626	0.0040428	1.98e-10
rs12603290	17	45650196	C	T	0.505366	-0.0267572	0.00143656	2.66e-58
rs2288278	17	46661292	A	G	0.649943	0.0144015	0.00146428	1.89e-17
rs1292061	17	57911230	G	A	0.548676	0.00994871	0.0013993	8.02e-10
rs1801689	17	64210580	C	A	0.0260582	0.0908315	0.00428983	8.37e-75
rs9332408	17	65108987	C	T	0.471572	0.0123167	0.00139865	2.73e-14
rs78186330	17	66004715	A	G	0.207836	0.0163391	0.00176585	1.28e-15
rs77542162	17	67081278	G	A	0.0195983	0.18313	0.00508432	9.74e-213
rs75910690	17	67668868	T	C	0.0272376	0.0534589	0.00447497	5.46e-25
rs9890133	17	68169005	G	A	0.119416	0.0156495	0.0021864	6.17e-10
rs4485425	17	73767437	G	A	0.714437	0.0177272	0.00154792	4.26e-23
rs11657987	17	76387363	T	G	0.498213	0.0177879	0.00140537	7.51e-28
rs12950377	17	81011652	C	T	0.150737	0.0127952	0.00195346	1.51e-08
rs150513143	18	3451539	G	GA	0.0838393	-0.0195269	0.00304205	2.9e-08
rs2840354	18	9545961	T	C	0.190609	0.011566	0.00177873	1.91e-08
rs538969346	18	46545976	C	G	0.0100821	0.0553636	0.00740308	1.02e-10
rs77960347	18	47109955	G	A	0.0125191	0.0699399	0.00619973	1.85e-22
rs12968116	18	55322502	T	C	0.125849	0.0142034	0.00209432	4.59e-09
rs402348	18	61034420	G	T	0.20521	-0.0111643	0.00174531	3.23e-08
rs4807570	19	1123652	A	G	0.209976	-0.011545	0.00171066	5.45e-09
rs1736177	19	2791624	T	C	0.307291	0.0155137	0.00152525	1.49e-18
rs34054295	19	4478062	G	A	0.616535	-0.0117815	0.00147139	4.51e-12
rs708686	19	5840619	T	C	0.278332	0.0110129	0.00155525	9.37e-10
rs571497	19	7827830	A	G	0.15255	-0.0145349	0.00194662	1.1e-10
rs1042540024	19	9901805	A	G	0.00329998	-0.233452	0.0303419	2.94e-11
rs12720359	19	10464138	G	C	0.0331416	-0.0573388	0.00386505	1.25e-37
rs73015024	19	11197598	T	G	0.112471	-0.214907	0.00218235	1.34e-1575
rs553321524	19	11723655	C	T	0.00274797	-0.271418	0.032524	5.5e-13
rs753931089	19	12295949	G	A	0.00180964	-0.337892	0.0316857	3.08e-20
rs560788989	19	13250023	C	T	5.34619e-05	1.29738	0.14599	1.59e-14
rs36014207	19	14172728	T	C	0.406683	-0.0108883	0.00151581	5.36e-10
rs660247	19	15796507	G	A	0.531357	0.0101861	0.00139865	3.09e-10
rs11668883	19	17527370	A	G	0.810939	-0.0132765	0.00181626	2.66e-10
rs4808766	19	18335715	C	G	0.257724	0.0142898	0.001587	7.14e-15
rs58542926	19	19379549	T	C	0.0752592	-0.110726	0.00262367	2.89e-291
rs75916629	19	20213781	G	A	0.0253964	-0.0580588	0.00466856	6.06e-27
rs187551406	19	20737538	T	C	0.024016	-0.0372373	0.00467959	6.11e-12
rs147791730	19	33864260	A	G	0.0279762	-0.0290811	0.00417575	1.76e-09
rs28659908	19	35693120	C	T	0.401956	-0.00997026	0.0014626	3.83e-09
rs4803525	19	38319269	G	A	0.581238	-0.00926952	0.00141303	1.43e-08
rs56113850	19	41353107	C	T	0.567435	0.0142152	0.00149255	1.85e-16
rs768815028	19	41921372	A	G	0.000648324	-0.457818	0.0519744	2.68e-14
rs562494568	19	42649075	C	T	0.000625049	-0.497178	0.0525225	2.82e-16
rs538657595	19	43234281	A	G	0.000640233	-0.506521	0.0514817	1.84e-17
rs76989105	19	44388711	C	G	0.0126247	-0.0762932	0.00648417	2.73e-24
rs62116778	19	44894070	T	G	0.0348163	-0.116332	0.00391409	1.65e-145
rs7412	19	45412079	T	C	0.0750304	-0.515782	0.0026212	3.82e-6283
rs540662190	19	45913250	T	C	0.017013	-0.174478	0.00592576	7.62e-143
rs150262789	19	46436564	T	C	0.016722	-0.0947987	0.00552387	9.1e-50
rs574825898	19	47034252	C	T	0.00079938	-0.238577	0.034146	1.56e-09
rs681343	19	49206462	T	C	0.494371	0.0292543	0.00139286	1.24e-73
rs142385484	19	50016759	T	C	0.152666	-0.0186184	0.0020093	1.16e-15
rs10406304	19	57010947	G	T	0.719517	-0.0124536	0.0015745	8.15e-12
rs181976063	19	57969606	T	C	0.00812221	0.0595997	0.00778748	3.73e-11
rs35081008	19	58662235	T	C	0.154693	-0.0308607	0.0019307	2.09e-43
rs73075609	20	5580789	T	C	0.0238535	0.0479201	0.00475232	2.92e-18
rs438568	20	12958687	G	A	0.607839	0.0135404	0.0014217	1.85e-16
rs2618566	20	17844684	T	G	0.660959	-0.040212	0.00151102	4.68e-117
rs1044573	20	25206654	G	A	0.495211	0.0102945	0.00141172	2.93e-10
rs7261820	20	34160840	A	G	0.137246	-0.0304061	0.00201064	4.9e-39
rs1883711	20	39179822	C	G	0.0319056	0.130754	0.00417363	1.9e-161
rs6029549	20	39754695	G	C	0.474452	0.0301702	0.00138847	1.11e-78
rs1800961	20	43042364	T	C	0.0336942	-0.0549493	0.00385026	5.93e-35
rs3843763	20	44548193	T	C	0.265223	-0.0120459	0.00156617	2.99e-11
rs2295027	20	47582884	A	G	0.322025	0.0115448	0.00152307	5.72e-11
rs6022851	20	52536425	T	C	0.446473	0.0115658	0.0014229	2.14e-12
rs3746778	20	61341472	A	G	0.402314	-0.0130201	0.00158782	1.37e-12
rs6090040	20	62692060	C	A	0.517444	-0.0143197	0.00147233	4.26e-17
rs12106385	21	16586682	A	T	0.0185162	-0.0364153	0.00551245	1.13e-08
rs2833487	21	33087863	G	A	0.0494099	0.0314967	0.00321288	2.4e-17
rs1963676	21	40709960	T	C	0.575905	0.0143783	0.00143027	3.68e-18
rs5746498	22	18435794	T	C	0.76242	-0.0133001	0.00169736	1.27e-11
rs165722	22	19949013	T	C	0.528868	0.00910311	0.00140124	1.97e-08
rs5754102	22	21916272	A	C	0.190374	-0.0154113	0.00204474	7.32e-11
rs5752963	22	30203833	A	G	0.0364661	0.0267521	0.00365516	2.53e-10
rs5755688	22	35685048	G	A	0.641377	-0.0136768	0.00145715	4.99e-16
rs132646	22	36550067	C	T	0.834317	-0.0133892	0.00186524	5.51e-10
rs760719	22	37460449	T	C	0.428119	0.00966108	0.00142207	4.32e-09
rs138352	22	41268925	G	T	0.65408	-0.0137988	0.00147717	6.84e-16
rs3747207	22	44324855	A	G	0.222288	-0.0139089	0.00166675	5.51e-13
rs13268	22	45996298	G	A	0.0242144	-0.0379802	0.00452552	4.07e-13
rs146471363	22	46730338	G	C	0.00457949	0.0814738	0.0113108	4.8e-10
rs9616822	22	50840573	A	G	0.358737	0.0113696	0.00144701	1.12e-11
LDL-C, low-density lipoprotein cholesterol; SNP, single nucleotide polymorphisms; CHR, chromosome; BP, physical position of SNP (base-pairs); A1, effect allele; A2, alternative allele; EAF: effect allele frequency; Beta, effect allele beta coefficient.

## Sheet: ST3
Table S3. Characteristics of genetic instruments of TC.
SNP	CHR	BP	A1	A2	EAF	Beta	SE	P-value
rs880315	1	10796866	C	T	0.347697	-0.0109666	0.00141684	1.08e-10
rs1497406	1	16505320	G	A	0.583615	0.0136285	0.00135964	6.29e-17
rs7551124	1	23785760	T	C	0.873919	0.0265828	0.00201868	4.65e-28
rs35148262	1	25766623	G	A	0.544774	0.0260434	0.00134829	2.2e-58
rs41311276	1	26387625	C	A	0.174281	-0.0124326	0.00177595	5.27e-09
rs114165349	1	27021913	C	G	0.0230826	0.0603377	0.00446217	1.7e-29
rs41309280	1	27688814	T	C	0.0369586	0.0293116	0.003666	2.59e-11
rs7549174	1	28319484	G	A	0.312054	-0.0112849	0.00145275	9.27e-11
rs4329504	1	39451488	G	A	0.420181	-0.00962707	0.00138091	6.09e-09
rs17853159	1	45810865	A	G	0.0776844	-0.0182839	0.00249303	9.57e-10
C1_49928487	1	49928487	G	T	0.000824873	-0.435551	0.0638281	1.26e-08
rs570553136	1	52262405	G	A	0.00256891	-0.156554	0.0183193	1.02e-12
rs140559632	1	53367652	C	T	0.00288269	-0.132677	0.0172494	1.41e-10
rs191875604	1	54246772	C	T	0.00238607	-0.167894	0.0167855	7.31e-17
C2_54872512	1	54872512	C	CT	0.0367111	-0.295249	0.0218412	1.77e-29
rs11591147	1	55505647	T	G	0.0161905	-0.37713	0.00525859	2.01e-779
rs557402933	1	56339701	T	C	0.00331467	-0.249331	0.0132747	2.65e-55
rs186538116	1	56840574	C	A	0.00201551	-0.307596	0.018851	3.57e-42
rs754633424	1	57390571	T	C	0.000227893	-0.5742	0.0802727	2.44e-09
rs188503412	1	61680217	G	A	0.00131565	-0.306605	0.0384288	2.85e-11
rs11207980	1	62992749	C	T	0.334343	-0.0654563	0.00142286	4.8e-322
rs574313788	1	63679932	C	A	0.000324842	-0.553515	0.057289	7.76e-16
rs4655772	1	66130398	G	A	0.550094	0.0102148	0.00136578	4.45e-10
rs165316	1	91533297	G	A	0.199691	-0.015947	0.00166772	1.53e-15
rs4970705	1	92971828	A	T	0.793355	0.0235386	0.00165769	2.36e-32
rs115292790	1	109310728	A	G	0.0134509	-0.0417971	0.00589154	3.28e-09
rs12740374	1	109817590	T	G	0.219159	-0.123837	0.00160355	2.11e-903
rs140266316	1	110326545	A	G	0.0163525	-0.0436725	0.00573605	2.16e-10
rs181473381	1	145472741	A	C	0.00402765	0.108687	0.0127369	1.11e-12
rs267733	1	150958836	G	A	0.155728	-0.0132566	0.0018346	1.68e-09
rs6676150	1	155123837	C	G	0.383462	-0.0112262	0.00139505	1.93e-11
rs2022003	1	158586966	T	A	0.28244	0.0123893	0.00147992	2.91e-12
rs115383270	1	161531340	A	G	0.0732019	0.0248125	0.00264752	5.45e-15
rs2296288	1	183072590	C	T	0.562973	0.0122934	0.00135757	4.28e-14
rs1434282	1	199010721	T	C	0.722731	0.0103963	0.00151482	1.04e-08
rs79687284	1	214150821	C	G	0.0301329	0.0276624	0.00419832	3.9e-08
rs2642438	1	220970028	G	A	0.705671	0.0281144	0.00147034	3e-57
rs7519734	1	224549524	C	T	0.223419	-0.0141637	0.00161689	2.76e-13
rs2587534	1	234849339	A	G	0.528561	0.0434346	0.00137148	9.87e-154
rs3820897	2	3642361	C	T	0.80751	-0.0169753	0.00170613	1.06e-16
rs67269656	2	8720038	T	C	0.264675	-0.010846	0.00151591	2.42e-09
rs7556983	2	17955255	A	G	0.104087	-0.0155356	0.00219563	3.61e-09
rs907866	2	20371380	A	G	0.462292	-0.0251807	0.00134861	1.13e-54
rs934197	2	21267461	A	G	0.329681	0.0852062	0.00142288	3.95e-544
rs2194562	2	21769639	A	G	0.115547	0.0227221	0.00222113	1.44e-17
rs541138574	2	22812173	T	C	0.000734692	0.208666	0.0315717	3.55e-08
rs2113422	2	23939007	G	A	0.590703	-0.0090995	0.00136639	2.79e-08
rs142787485	2	26358156	G	A	0.0360865	-0.027366	0.00382235	2.36e-09
rs13394970	2	26929282	G	T	0.600334	0.0116968	0.00137514	1.3e-12
rs1260326	2	27730940	C	T	0.609233	-0.0594671	0.00136961	4.07e-287
rs11676985	2	28661371	A	G	0.174816	0.0136469	0.00175764	9.46e-11
rs11404296	2	29175493	CT	C	0.703922	-0.0110146	0.00167326	4.02e-08
rs62142080	2	32182528	C	T	0.41	-0.00955972	0.00140182	1.29e-08
rs72613899	2	43467835	A	G	0.165913	0.0188185	0.00187728	6.26e-17
rs4299376	2	44072576	T	G	0.690927	-0.0648546	0.00145183	8.73e-304
rs556971810	2	44663206	A	T	0.0101935	-0.0953839	0.00819662	2.87e-22
rs12989861	2	46171293	A	G	0.502045	-0.0110197	0.00135802	1.31e-11
rs921153	2	61563408	A	G	0.156842	-0.0131373	0.00184482	2.87e-09
rs4671050	2	62988169	T	G	0.320134	-0.0184981	0.00145061	2.05e-26
rs954680	2	64913045	G	C	0.701493	0.0151134	0.00148091	1.72e-17
rs268132	2	65609677	C	T	0.443954	-0.010752	0.00133963	2.18e-11
rs2441355	2	70459227	G	A	0.403236	0.012857	0.00137973	7.75e-15
rs58588820	2	85874044	T	C	0.346293	-0.0104703	0.00143669	1.22e-09
rs308915	2	86859298	C	A	0.511488	-0.00955046	0.00139269	1.07e-08
rs2970901	2	88428834	T	G	0.459117	0.00928025	0.00135717	1.18e-08
rs10171847	2	101631888	G	C	0.360162	-0.0111233	0.00138505	2.12e-11
rs1992172	2	109093836	G	A	0.19392	0.0175561	0.00169714	6.28e-18
rs3789129	2	111698040	C	A	0.178109	0.0124506	0.00174278	2.55e-09
rs6734238	2	113841030	G	A	0.407195	-0.0136297	0.00135814	5.78e-17
rs115626828	2	118224104	C	G	0.0205173	-0.038086	0.00533712	2.66e-09
rs55938402	2	118843158	A	G	0.0951276	-0.0381466	0.00229571	1.14e-43
rs17050272	2	121306440	A	G	0.420047	-0.0198025	0.00139208	1.83e-32
rs998451	2	135429288	A	G	0.486236	-0.013197	0.00143638	1.82e-14
rs1375131	2	135954797	C	T	0.310019	0.0218201	0.00169456	6.68e-27
rs4954392	2	136901607	G	A	0.279736	0.0120068	0.00151874	4.3e-11
rs35825582	2	144248762	A	G	0.478245	-0.0106975	0.00134848	3.69e-11
rs10164853	2	158481992	G	A	0.0757983	-0.0268777	0.00258664	4.48e-18
rs2111485	2	163110536	G	A	0.608634	-0.00913105	0.00136537	2.44e-08
rs10184673	2	169827796	A	G	0.595494	-0.0240345	0.00137412	3.39e-48
rs1155061	2	191566381	A	G	0.608909	0.00907115	0.00138055	4.26e-08
rs113867238	2	203495058	A	G	0.301976	-0.0266594	0.00146102	2.69e-52
rs10932201	2	208426257	A	G	0.455472	-0.0092267	0.00135758	1.44e-08
rs1250259	2	216300482	A	T	0.735124	0.016733	0.00153503	9.8e-20
rs733925	2	219302466	A	G	0.389866	-0.0101288	0.00139085	1.25e-09
rs887829	2	234668570	T	C	0.323231	-0.0184557	0.00142749	4.16e-27
rs13076933	3	12327431	G	T	0.257213	-0.0270727	0.00154127	1.36e-48
rs112670266	3	12840118	G	A	0.055804	-0.0210382	0.00296728	3.36e-09
rs6792725	3	24520283	G	A	0.680506	-0.0176463	0.00150477	1.37e-22
rs9837622	3	32514647	A	T	0.0730349	-0.0347677	0.00260479	8.79e-29
rs146948889	3	48477252	A	G	0.0152982	-0.044164	0.00555921	3.46e-11
rs41308269	3	50668547	T	C	0.0178284	-0.0366528	0.00512416	2.44e-09
rs13621	3	52558133	C	T	0.462489	0.00937509	0.00134959	6.9e-09
rs9844432	3	58391293	G	C	0.0808392	-0.0372811	0.00242726	1.45e-37
rs55921103	3	69810294	T	G	0.641235	0.0140973	0.00142386	1.49e-16
rs3732359	3	119536429	A	G	0.769954	-0.0200184	0.00158575	6.4e-26
rs68028452	3	122285218	C	CT	0.301732	0.017308	0.00161772	4.54e-19
rs11708067	3	123065778	G	A	0.227653	-0.0134466	0.00158795	1.64e-12
rs2011442	3	124959834	T	C	0.661797	0.0123896	0.00143169	5.31e-13
rs9862203	3	126058362	G	A	0.760171	0.0124466	0.00157108	3.92e-11
rs11920311	3	129275206	T	C	0.12509	0.0185105	0.00203211	3.03e-14
rs77682405	3	132181820	T	G	0.0491769	-0.0456329	0.00312443	3.94e-34
rs6794370	3	133490334	C	A	0.794577	-0.0132573	0.00181273	1.06e-09
rs7642634	3	142110818	C	T	0.129329	-0.0159726	0.00198152	1.78e-11
rs9832727	3	142649110	G	C	0.333781	-0.0159113	0.00145016	5.66e-20
rs143201630	3	145924454	A	C	0.00637527	-0.068034	0.00984923	8.37e-09
rs76440173	3	155546124	T	C	0.00445982	0.0859857	0.0107801	2.89e-11
rs4679881	3	160028014	C	T	0.536716	-0.0159645	0.00136848	2.26e-22
rs11711206	3	170732945	G	A	0.0972064	0.0179384	0.00223135	2.02e-11
rs10513801	3	185822353	G	T	0.132764	-0.0177327	0.00198293	8.78e-14
rs397726270	3	195942080	TG	T	0.574373	-0.0107579	0.00156239	9.33e-09
rs3775067	4	2888622	A	G	0.386077	0.00927947	0.00139353	2.8e-08
rs13108218	4	3443931	G	A	0.613373	-0.0250008	0.00141082	2e-49
rs4689653	4	7223319	G	T	0.616452	0.0108825	0.00138703	6.01e-11
rs4860987	4	69491284	T	A	0.246524	0.039002	0.00180452	1.23e-72
rs183970949	4	70117093	T	C	0.00473648	-0.0838308	0.0101616	5.98e-12
rs530082542	4	71474948	C	G	0.00151124	0.210147	0.0233328	5.85e-14
rs938075289	4	72754788	C	A	0.00150752	0.364034	0.0225316	2.21e-41
rs537526354	4	73491622	A	G	0.00172476	0.459321	0.0211698	3.48e-73
rs573930512	4	74512280	A	G	0.00172563	0.512176	0.020572	9.22e-96
rs189087436	4	75416194	C	T	0.00150971	0.268494	0.0194723	1.33e-30
rs13127898	4	76533386	G	T	0.877964	0.0171703	0.00204724	2.66e-12
rs71607360	4	77439399	C	A	0.0858566	-0.0162358	0.00240879	1.9e-08
rs3775228	4	87985166	T	C	0.394331	0.0132305	0.00138656	1.75e-15
rs28497720	4	100487370	T	C	0.250977	-0.0167026	0.00153869	1.39e-19
rs13107325	4	103188709	T	C	0.0640003	-0.0395317	0.00268403	1.11e-34
rs138204164	4	120123417	G	C	0.131729	-0.0141096	0.00198966	3.33e-09
rs2085723	4	151206057	T	G	0.649931	0.00965595	0.00140361	9.62e-09
rs41280463	4	154191226	A	G	0.166308	-0.0197662	0.00179144	3.51e-20
rs6054	4	155489608	T	C	0.00476333	0.143012	0.0104177	2.38e-30
rs72701754	4	185251995	T	A	0.40405	0.0105416	0.00138577	2.24e-10
rs1501720	5	39557684	C	T	0.349413	0.0105008	0.00141671	6.34e-10
rs116734477	5	52095024	T	C	0.0376416	-0.0347853	0.00353192	2.14e-16
rs112838464	5	53308819	A	G	0.109489	0.0146524	0.00213647	1.07e-08
rs11743303	5	55859952	G	A	0.197473	0.0149119	0.00166896	9.22e-14
rs3010275	5	72014761	G	T	0.209505	-0.0174668	0.00164324	7.66e-19
rs12916	5	74656539	C	T	0.401595	0.065562	0.00136384	1.88e-351
rs6453188	5	75290164	A	G	0.733685	-0.0141448	0.00154661	2.39e-14
rs6869845	5	122833703	T	C	0.549169	0.0148973	0.0013508	3.66e-20
rs6894249	5	131797547	G	A	0.389011	0.0136018	0.00137721	1.77e-16
rs269781	5	139545447	A	G	0.212568	-0.0130514	0.00162932	2.38e-11
rs13153036	5	141887760	T	C	0.106596	0.0161336	0.00217428	6.08e-10
rs17053386	5	155709100	A	G	0.022893	0.0388168	0.00481442	1.77e-11
rs12657266	5	156396003	T	C	0.635138	0.0429244	0.00138598	4.18e-147
rs4713979	6	11868682	C	T	0.751043	-0.0131585	0.00160989	9.32e-12
rs2235215	6	16131156	C	T	0.321101	-0.027513	0.00143276	1e-57
rs9297090	6	18765914	G	A	0.62899	-0.0102078	0.00140095	1.23e-09
rs6456350	6	20405539	G	A	0.659901	0.0117119	0.00141766	5.58e-12
rs113760175	6	22343592	A	G	0.0648468	-0.0221436	0.0027463	1.76e-11
rs181058325	6	25314597	G	A	0.0672714	-0.0236813	0.0027248	4.22e-13
rs80215559	6	25918225	C	T	0.0663776	-0.0507877	0.00271806	9.44e-55
rs35657082	6	27067657	T	A	0.0764214	-0.0294519	0.00259215	2.65e-21
rs3118362	6	28785085	T	C	0.915904	0.0267212	0.00262865	2.29e-17
rs2844795	6	30073847	T	C	0.538595	0.0174818	0.00144661	6.88e-24
rs6457374	6	31272261	T	C	0.724428	0.0255812	0.00158711	3.41e-41
rs622871	6	31878495	G	A	0.702628	0.0232088	0.00155367	1.26e-35
rs6689	6	32627700	G	A	0.203115	0.043476	0.00182818	1.54e-87
rs3800461	6	34616322	C	G	0.117997	-0.0349667	0.00206703	3.38e-45
rs11754612	6	35476562	A	T	0.114462	-0.0199931	0.00213968	6.55e-15
rs4714035	6	37048827	A	G	0.497763	-0.0150598	0.00134712	1.13e-20
rs11759627	6	39238772	T	C	0.320616	0.00980255	0.00143407	1.19e-08
rs6905288	6	43758873	A	G	0.561157	0.00988736	0.00138049	2.33e-09
rs9463799	6	52445000	G	A	0.345489	-0.0126215	0.0014265	1.59e-13
rs6458949	6	53508265	T	G	0.261273	0.0147089	0.0015202	7.06e-16
rs9496567	6	100602753	A	G	0.2358	-0.0212008	0.00158373	6.09e-29
rs35814089	6	101433692	C	T	0.477188	0.0117653	0.00135032	3.69e-13
rs4946713	6	106374015	A	C	0.447209	-0.0105907	0.0013485	5.76e-11
rs11153143	6	109300661	T	C	0.125757	-0.0160396	0.00204733	6.41e-11
rs1338667	6	116323910	A	T	0.4071	-0.0212191	0.00135999	1.04e-38
rs9388498	6	126873423	T	G	0.18864	-0.0157347	0.00181388	4.67e-13
rs4425613	6	130374792	A	C	0.572684	0.0109423	0.00149786	1.11e-09
rs9402685	6	135419688	C	T	0.265835	-0.0272916	0.00151443	4.71e-51
rs62441842	6	139331131	G	A	0.179413	0.0201324	0.00176932	2.32e-21
rs679582	6	139831180	A	G	0.61847	-0.00989645	0.0013745	1.92e-09
rs1871859	6	151898506	T	C	0.129984	0.02046	0.00198979	9.86e-18
rs78425119	6	160501825	A	G	0.065956	0.0482598	0.00267937	5.31e-51
rs10455872	6	161010118	G	A	0.0691377	0.100603	0.00264391	5.26e-221
rs148349043	6	161659369	G	C	0.0139319	0.0701836	0.00593481	6.05e-23
rs10272002	7	1047615	G	A	0.209782	-0.023224	0.001654	1.13e-31
rs144787122	7	2296552	G	A	0.00363888	0.119347	0.0118687	5.02e-17
rs79949326	7	6461310	T	C	0.252808	0.0160709	0.00154728	4.62e-18
rs10242866	7	17920613	T	C	0.393031	-0.0104094	0.00137157	2.46e-10
rs55696093	7	21605973	G	A	0.21018	0.0371918	0.00164393	2.09e-79
rs4722551	7	25991826	C	T	0.162501	0.0264044	0.00179857	1.82e-34
rs3735400	7	36438709	G	C	0.117031	-0.0171169	0.00207065	5.42e-12
rs7808613	7	41746922	G	C	0.245296	0.0118087	0.0015753	4.06e-10
rs17725246	7	44581986	C	T	0.194897	0.0399093	0.00172293	3.77e-83
rs799157	7	73020301	C	T	0.963651	-0.0413057	0.00372593	2.34e-20
rs1057868	7	75615006	T	C	0.287108	0.0117797	0.00147422	2.67e-11
rs1229498	7	81568750	G	T	0.717662	-0.0114326	0.00152397	3.94e-10
rs1014283	7	87076587	A	C	0.183173	-0.0140219	0.00173527	1.59e-11
rs6967728	7	97915637	G	A	0.817174	0.017066	0.00176909	8.6e-16
rs1734911	7	100308811	G	C	0.886487	-0.0251096	0.00209915	1.94e-23
rs10229853	7	155022821	G	A	0.0829642	0.0212181	0.00247554	8.79e-13
rs2936512	8	6599005	C	T	0.673377	0.0120706	0.00142739	1.76e-12
rs9987289	8	9183358	G	A	0.908636	0.0788982	0.00230867	1.12e-178
rs4645567	8	9723964	A	T	0.786014	-0.0138901	0.00165382	2.48e-12
rs709821	8	11702594	C	G	0.255978	0.0128432	0.00154163	3.71e-12
rs35570672	8	18272635	C	T	0.779318	-0.0325104	0.0016021	3.01e-64
rs900776	8	21918089	C	A	0.16914	-0.0178774	0.00180888	1.69e-16
rs117139027	8	29024943	A	G	0.0128334	-0.0669704	0.00625873	4.5e-19
rs34265667	8	41542093	A	G	0.0311304	-0.0272777	0.00387224	4.23e-09
rs9298506	8	55437524	G	A	0.207804	0.0246484	0.00164481	7.67e-36
rs9297994	8	59392324	A	G	0.662412	-0.0389984	0.0014136	3.86e-117
rs7839474	8	61455861	G	A	0.375537	0.0144236	0.00138282	3.35e-18
rs4385461	8	74899700	T	G	0.316879	-0.0135175	0.00143726	4.37e-15
rs400824	8	81357702	T	C	0.289697	0.0098629	0.00149174	3.51e-08
rs2737245	8	116658583	T	G	0.276058	-0.0287528	0.00149635	8.49e-58
rs10955991	8	121867780	C	T	0.669298	-0.00939657	0.00143206	4.44e-08
rs28601761	8	126500031	G	C	0.421201	-0.073961	0.00136643	5.65e-445
rs11787335	8	145044104	T	C	0.35424	0.0202137	0.00141356	8.67e-33
rs3780181	9	2640759	G	A	0.0698543	-0.0322485	0.0026579	4.56e-24
rs686030	9	15304782	A	C	0.858536	0.0259339	0.0019125	1.18e-29
rs28498684	9	16900695	G	A	0.599473	-0.0122334	0.00136857	8.99e-14
rs12551960	9	19267440	T	C	0.0789994	0.0354603	0.00254097	2.62e-31
rs10757273	9	22090301	A	C	0.44353	-0.0133409	0.00150049	1.22e-13
rs7864568	9	78212428	G	A	0.684318	0.0128806	0.00150028	8.06e-13
rs1571791	9	78729213	C	T	0.620938	-0.0131019	0.00138282	2.75e-15
rs142550358	9	91392686	T	TTC	0.0542015	-0.0219293	0.00330054	3e-08
rs186793936	9	107093784	T	G	0.00157554	-0.17882	0.0193499	1.29e-14
rs2740488	9	107661742	C	A	0.261323	-0.0529602	0.00152451	1.48e-184
rs10733608	9	117148430	T	G	0.475863	0.0126803	0.00135049	4.85e-15
rs13289095	9	131466489	T	G	0.137719	-0.0276897	0.00198598	2.97e-31
rs2519093	9	136141870	T	C	0.186856	0.0683257	0.00169321	2.74e-248
rs3780190	9	139099073	G	A	0.533171	-0.0126835	0.00136236	8.2e-15
rs6601924	10	5247302	C	T	0.843186	0.0178852	0.00185762	9.77e-16
rs1399180	10	8098719	C	T	0.827977	0.0125511	0.00178715	4.71e-09
rs7903402	10	17259772	T	C	0.415189	0.020733	0.00137292	2.27e-36
rs2291428	10	45958856	C	G	0.240909	0.0197887	0.00155874	3.4e-26
rs41274050	10	52573772	T	C	0.00857066	0.0772404	0.00753587	1.25e-17
rs17476364	10	71094504	C	T	0.0989036	-0.0303305	0.00224381	1.78e-29
rs1782651	10	81076477	T	C	0.312861	0.012087	0.00155204	8.3e-11
rs1870140	10	82246749	G	A	0.842915	0.0124175	0.00185177	2.24e-08
rs477418	10	89805410	A	C	0.0335559	-0.0279448	0.00369144	2.73e-10
rs2243548	10	91010313	T	C	0.523136	-0.0108761	0.00135298	2.03e-11
rs2068888	10	94839642	A	G	0.450912	-0.0182575	0.00134606	1.14e-29
rs11187838	10	96038686	A	G	0.434132	-0.0118796	0.00135105	2.25e-13
rs17668357	10	102003906	C	G	0.423107	0.01623	0.00136816	4.45e-23
rs2792751	10	113940329	C	T	0.719429	-0.0257761	0.00147539	4.33e-48
rs59582145	10	114604969	C	CT	0.257542	0.0138887	0.00168498	6.23e-12
rs7910135	10	118398046	A	C	0.526184	0.0124343	0.0013382	9.24e-15
rs7904973	10	124693587	T	G	0.575625	0.0202459	0.00135347	1.02e-35
rs1661052	11	2942593	A	G	0.908425	0.0246975	0.00238405	5.64e-18
rs11549407	11	5248004	A	G	0.000715541	-0.434066	0.0330853	7.29e-28
rs214080	11	17299762	G	A	0.585491	0.00952432	0.00137729	8.06e-09
rs10832954	11	18643559	A	G	0.727621	0.0214397	0.00150281	1.21e-32
rs61884130	11	46241757	T	C	0.0289003	-0.0334178	0.00407283	7.76e-12
rs7106731	11	48003392	G	T	0.253184	0.0183498	0.00156909	1.79e-22
rs75230704	11	56225592	A	G	0.0418265	0.0289773	0.00368939	5.74e-11
rs950802	11	60152584	A	G	0.314371	-0.0101524	0.00144496	4.64e-09
rs174564	11	61588305	G	A	0.350874	-0.0417688	0.0014041	7.1e-136
rs77631946	11	63688374	A	C	0.0924493	-0.0188777	0.00237719	3.52e-11
rs557675	11	65566719	G	T	0.46088	0.0100627	0.00135472	5.84e-10
rs117777720	11	66196384	T	C	0.240935	-0.0135593	0.00156901	5.71e-13
rs72997616	11	75474195	A	C	0.0992048	-0.0240062	0.00227045	1.16e-18
rs4945274	11	78109260	A	G	0.161401	-0.0147142	0.0018212	1.6e-11
rs12575636	11	95311260	G	T	0.191689	-0.0121462	0.00168742	1.94e-09
rs11226108	11	103870755	C	G	0.191286	-0.0143322	0.00173124	5.05e-12
rs964184	11	116648917	C	G	0.864767	-0.100205	0.00194259	2.45e-404
rs116987336	11	117175658	A	G	0.0267352	0.0679617	0.00439923	5.54e-38
rs4639966	11	118573519	C	T	0.241046	0.0144555	0.00156035	1.11e-14
rs7930518	11	122523596	A	G	0.385152	0.0223765	0.00137611	6.79e-42
rs74612335	11	126238633	C	T	0.133754	0.035702	0.0019571	2.86e-52
rs35882350	12	623129	G	A	0.25513	0.0164073	0.00157171	3.14e-18
rs76895963	12	4384844	G	T	0.0178724	-0.0733647	0.00541224	1.24e-29
rs4883201	12	9082581	G	A	0.105204	-0.0331814	0.00218071	6.73e-37
rs75667995	12	25409070	C	T	0.0680854	-0.0331673	0.00263409	8.52e-26
rs2170640	12	26801236	C	T	0.406289	0.00962789	0.00136903	4.49e-09
rs10843390	12	29496991	T	C	0.279811	-0.0143717	0.00148882	8.24e-16
rs11175540	12	40586295	A	T	0.0661585	0.0232318	0.00274118	1.57e-12
rs34072608	12	46189284	T	G	0.193746	0.0132232	0.00172951	1.81e-10
rs112133089	12	50156888	C	CCTCA	0.0150137	-0.0432856	0.00596199	1.4e-09
rs111299924	12	51120202	T	C	0.341221	-0.0187095	0.00142224	5.26e-28
rs10876171	12	51793821	A	G	0.634566	-0.0153246	0.00142083	2.36e-19
rs10783804	12	57246941	A	G	0.346767	-0.00955137	0.001444	3.46e-08
rs61754230	12	72179446	T	C	0.0156203	0.0472903	0.00556039	1.31e-12
rs12306780	12	89921860	T	A	0.341303	0.00925083	0.00140895	4.36e-08
rs11837065	12	100859983	T	C	0.364835	-0.0118643	0.00141877	3.08e-12
rs1196760	12	105606068	C	G	0.907912	-0.0195551	0.00236857	5.76e-12
rs4964275	12	109152649	T	C	0.299916	0.0110996	0.00146245	2.46e-10
rs888192	12	109995097	G	A	0.528592	0.0179807	0.00133895	4.09e-29
rs12580337	12	111377530	T	C	0.516958	0.0111417	0.00134994	5.85e-12
rs3184504	12	111884608	C	T	0.527377	0.0268413	0.00134526	3.56e-62
rs11066412	12	113218868	A	G	0.269346	-0.0136525	0.00153887	1.37e-13
rs2516079	12	120859188	G	T	0.285634	0.0130732	0.00150583	4.47e-13
rs1169288	12	121416650	C	A	0.321778	0.0357173	0.00143797	2.52e-95
rs4759404	12	123162656	T	C	0.180127	0.0116115	0.00174103	2.66e-08
rs28866344	12	123885484	G	A	0.903555	-0.0342366	0.00230718	3.54e-35
rs921919	12	125265201	A	G	0.659103	-0.0193243	0.00146019	2.53e-28
rs75588192	12	133048600	A	G	0.139807	0.0183864	0.00204256	6.04e-14
rs76428106	13	28604007	C	T	0.0117479	-0.054173	0.00670636	1.62e-11
rs4769036	13	31005142	C	T	0.610429	0.00990556	0.00139488	3.17e-09
rs9562288	13	32473036	T	C	0.252385	-0.0100807	0.0015407	4.85e-08
rs368213791	13	32976656	G	GC	0.482359	-0.0188754	0.0014933	5.55e-26
rs17532371	13	41635301	G	C	0.070615	-0.0266856	0.0026112	1.55e-17
rs201796	13	50956096	T	C	0.629712	-0.00999278	0.00139357	2.23e-09
rs9592980	13	74855425	A	G	0.584838	0.011274	0.00136944	6.61e-12
rs4771674	13	111039070	G	A	0.618729	0.0139553	0.00139515	7.29e-17
rs9604045	13	113927208	T	G	0.239145	0.0136401	0.0017787	1.6e-10
rs6602909	13	114551993	C	T	0.330041	0.0261011	0.00145739	1.91e-50
rs11621792	14	24871926	T	C	0.448924	0.0211883	0.0013774	1.13e-37
rs138804630	14	31727404	GT	G	0.0183591	-0.0445153	0.00571148	8.02e-11
rs11846704	14	35186694	T	C	0.267323	-0.011801	0.00150929	6.99e-11
rs11626768	14	39686917	A	T	0.27533	0.0114084	0.00151572	3.45e-10
rs12897637	14	64239351	C	T	0.159931	0.0182721	0.00182792	7.64e-17
rs7149261	14	70875513	T	G	0.859662	0.0192679	0.00193553	1.02e-16
rs7150254	14	75299101	A	G	0.463512	-0.0118851	0.00134835	1.96e-13
rs34513589	14	90058243	A	G	0.612385	-0.00910966	0.00139339	4.97e-08
rs17580	14	94847262	A	T	0.0385656	0.0474734	0.00349278	8.75e-30
rs2413926	15	49336477	A	T	0.374834	-0.0121347	0.0013926	3.67e-13
rs72740245	15	53022588	T	C	0.0563043	0.0196245	0.00298647	4.25e-08
rs79391862	15	53739426	C	A	0.0205508	-0.0593847	0.00513215	4.91e-22
rs72749502	15	57297078	T	A	0.0703468	0.0320718	0.00267368	1.46e-23
rs1077834	15	58723479	C	T	0.214916	0.0648566	0.00162004	2.05e-244
rs112147665	15	59277019	C	T	0.00206231	0.159226	0.0175915	4.4e-14
rs62011285	15	63791063	C	T	0.351052	0.0167378	0.00139978	2.01e-23
rs6495122	15	75125645	C	A	0.574433	0.0116124	0.0013558	9.12e-13
rs8043389	15	89069457	T	G	0.650681	0.00955479	0.00140602	1.45e-08
rs9597	16	1374951	G	C	0.0364964	-0.0247445	0.00366124	1.74e-08
rs74002781	16	2146288	T	C	0.095175	0.0151605	0.00229714	3.71e-08
rs12445804	16	11706100	A	G	0.0762235	0.0327687	0.00257835	3e-26
rs142861907	16	14395073	T	TG	0.328985	-0.0109972	0.00161303	1.3e-08
rs11640942	16	19919946	T	C	0.134914	0.0137136	0.00195507	4.92e-09
rs1870293	16	30970941	C	T	0.636352	-0.0122033	0.00139491	2.96e-13
rs247616	16	56989590	T	C	0.321047	0.0405742	0.00143201	1.89e-123
rs4986970	16	67976320	T	A	0.0317515	-0.0375412	0.00389824	9.62e-16
rs76116020	16	69385641	G	A	0.038375	-0.0277559	0.00346743	2.46e-11
rs181501802	16	70067440	A	G	0.0604276	0.0238892	0.00297271	2.05e-11
rs56212732	16	70930370	T	C	0.0845239	-0.0286628	0.00261584	6.34e-20
rs34042070	16	72101525	G	C	0.190647	0.0553985	0.00169685	3.03e-163
rs55725932	16	73095270	C	CTT	0.714646	0.01249	0.00169555	8.07e-10
rs1121985	16	79363079	C	A	0.630436	0.0110599	0.0014058	5.33e-11
rs898965	16	81486176	T	A	0.501498	0.00903609	0.00136274	3.2e-08
rs67890964	16	83979317	C	T	0.379545	-0.0173785	0.0014235	2.4e-24
rs74035509	16	88567333	T	C	0.0741901	0.0245471	0.00264783	1.06e-14
rs4480845	17	1958609	C	T	0.633794	-0.0124127	0.00141615	2.67e-13
rs79202680	17	4692640	T	G	0.00566863	-0.120323	0.00880009	4.03e-30
rs145437104	17	5270010	A	G	0.0047397	-0.0782357	0.00958223	9.81e-12
rs186021206	17	7069412	A	G	0.00516078	-0.269867	0.0102481	6.68e-107
rs9894946	17	7571080	G	A	0.839891	-0.0189109	0.0019063	1.3e-16
rs2270445	17	8219478	G	A	0.4816	0.0151557	0.00135125	8.43e-21
rs17681684	17	9792768	A	G	0.320777	0.0112312	0.00143	5.75e-11
rs111589301	17	18116773	A	G	0.196775	0.0141005	0.00168555	3.02e-12
rs7216105	17	27048296	T	C	0.0849732	-0.0260829	0.00238613	7.77e-20
rs56336338	17	27645258	A	G	0.133116	-0.0202595	0.00198492	1.71e-17
rs56881390	17	28603828	C	T	0.0911303	-0.0190243	0.00239815	3.69e-11
rs12945088	17	29397852	A	G	0.693415	0.0191196	0.00154922	7.6e-25
rs4795393	17	37893484	T	C	0.627786	0.0141098	0.00140962	6.94e-17
rs62075782	17	40536804	C	G	0.230486	-0.0130264	0.00168979	1.28e-10
rs72836561	17	41926126	T	C	0.0302268	-0.0363679	0.00391305	9.11e-15
rs197923	17	45008742	C	G	0.347693	0.00965816	0.00140155	9.08e-09
rs11869730	17	45614763	A	T	0.501237	-0.0256514	0.00139722	6.44e-53
rs7212325	17	46512388	T	C	0.312949	-0.0128502	0.00144064	1.01e-13
rs8178824	17	64224775	T	C	0.025662	0.062307	0.00418342	2e-35
rs7212076	17	65091556	C	G	0.489629	0.0122594	0.00134745	3.25e-14
rs8073510	17	65839210	G	A	0.19926	0.0167679	0.00169448	1.55e-16
rs77542162	17	67081278	G	A	0.0195262	0.143301	0.00491742	1.79e-130
rs75910690	17	67668868	T	C	0.0270395	0.0408548	0.00431599	2.91e-15
rs9890133	17	68169005	G	A	0.119348	0.0159901	0.00210365	2.31e-10
rs4485425	17	73767437	G	A	0.714038	0.0153989	0.00149246	7.63e-18
rs11657987	17	76387363	T	G	0.497806	0.0207425	0.00135373	2.15e-37
rs11656152	17	80994674	T	C	0.180573	0.0127213	0.00175905	1.63e-09
rs2840354	18	9545961	T	C	0.190902	0.0120874	0.00171157	3.87e-09
rs75763843	18	42062380	C	A	0.131459	-0.0131181	0.00197287	2.93e-08
rs538969346	18	46545976	C	G	0.0100076	0.123448	0.00712708	2.67e-47
rs77960347	18	47109955	G	A	0.0125247	0.175481	0.00597684	2.08e-132
rs143376213	18	47632322	C	T	0.0102343	0.0864826	0.00702381	9.75e-25
rs12968116	18	55322502	T	C	0.125845	0.0178007	0.00201973	1.98e-13
rs1640269	19	2793194	C	A	0.296194	0.0171592	0.00147967	3.98e-22
rs34054295	19	4478062	G	A	0.616484	-0.0125902	0.00141357	1.1e-13
rs28362459	19	5844792	C	A	0.0909694	0.0160077	0.00230263	6.72e-09
rs571497	19	7827830	A	G	0.152723	-0.0167919	0.00187373	7.78e-14
rs2010871	19	8428570	T	C	0.526117	0.0107622	0.00136946	5.6e-11
rs1042540024	19	9901805	A	G	0.00298813	-0.210596	0.0300028	4.8e-09
rs12720359	19	10464138	G	C	0.0329696	-0.051761	0.00373051	5.74e-31
rs73015024	19	11197598	T	G	0.111933	-0.185201	0.00210747	4.49e-1169
rs192190506	19	11729335	A	G	0.00203277	-0.143627	0.0207096	7.3e-09
rs753931089	19	12295949	G	A	0.00191367	-0.296707	0.0298993	1.27e-16
rs560788989	19	13250023	C	T	5.33268e-05	1.09792	0.140993	8.34e-11
rs10415501	19	15792996	T	G	0.531259	0.0108785	0.00135476	2.13e-11
rs7260450	19	17462094	G	T	0.619729	-0.0104698	0.00141937	7.66e-10
rs10423802	19	18567901	T	C	0.208423	0.0135463	0.00164144	5.87e-12
rs58542926	19	19379549	T	C	0.0749609	-0.129097	0.00253413	2.01e-394
rs75916629	19	20213781	G	A	0.0251821	-0.0690351	0.00449835	1.66e-37
rs187551406	19	20737538	T	C	0.0238607	-0.0399834	0.00451793	1.57e-13
rs117047468	19	33825670	G	T	0.0526879	-0.0231515	0.00295851	6.74e-11
rs28659908	19	35693120	C	T	0.401308	-0.0104109	0.00140837	7.05e-10
rs7254248	19	38444695	G	A	0.400616	-0.0102941	0.00138668	5.97e-10
rs35538872	19	41754430	A	G	0.00622801	-0.0733767	0.00905553	1.4e-11
rs562494568	19	42649075	C	T	0.000702269	-0.369373	0.0507046	1.24e-09
rs538657595	19	43234281	A	G	0.000701451	-0.380822	0.0491228	1.01e-10
rs62116988	19	44296689	A	G	0.0283282	-0.0384759	0.00427831	6.37e-14
rs62116778	19	44894070	T	G	0.0346292	-0.0784483	0.00378498	6.05e-67
rs7412	19	45412079	T	C	0.0747974	-0.34826	0.00252836	1.98e-2868
rs7255743	19	46018119	A	G	0.0162625	-0.116565	0.00537518	4.13e-73
rs3764613	19	46896217	G	A	0.563169	-0.0139931	0.00135176	5.96e-18
rs516246	19	49206172	T	C	0.496184	0.0288097	0.00134492	2.21e-71
rs142385484	19	50016759	T	C	0.153344	-0.0245305	0.00193241	3.43e-26
rs1645788	19	54808174	G	A	0.220237	0.0185873	0.00165887	9.21e-21
rs1029709	19	57046007	C	T	0.718695	-0.0113554	0.00148595	1.85e-10
rs181976063	19	57969606	T	C	0.008036	0.0567003	0.00754598	3.69e-10
rs35081008	19	58662235	T	C	0.15546	-0.0282893	0.00185888	6.54e-37
rs2057251	20	402710	G	A	0.705382	0.0101394	0.00149143	1.43e-08
rs73078112	20	5547384	T	C	0.0245287	0.0444502	0.00445773	9.09e-17
rs438568	20	12958687	G	A	0.607004	0.0126737	0.00136761	1.09e-14
rs2618566	20	17844684	T	G	0.660697	-0.0317594	0.00145581	5.75e-74
rs3746337	20	25208272	T	C	0.490798	0.00972803	0.00136208	2.58e-09
rs4911256	20	31357844	G	A	0.474113	0.00991224	0.00137771	1.97e-09
rs7261820	20	34160840	A	G	0.137305	-0.034832	0.0019384	9.01e-51
rs1883711	20	39179822	C	G	0.0316401	0.124859	0.00402379	1.15e-147
rs6029549	20	39754695	G	C	0.474076	0.0309052	0.00133975	1.76e-82
rs1800961	20	43042364	T	C	0.0337662	-0.0868314	0.00371499	1.26e-84
rs367701385	20	44736371	T	TA	0.749046	0.0131179	0.00168706	8.89e-11
rs2295027	20	47582884	A	G	0.321731	0.0117373	0.00146764	2.56e-11
rs6022850	20	52535400	T	C	0.447349	0.0131562	0.00137484	1.46e-15
rs35201382	20	62344694	C	T	0.24961	0.0133973	0.00155704	7.18e-13
rs73147887	20	62890294	G	C	0.211964	0.0162496	0.00172403	3.82e-15
rs112646542	21	33104440	C	T	0.0481359	0.0294894	0.00315877	6.92e-15
rs1963676	21	40709960	T	C	0.574664	0.014157	0.00137539	9.14e-18
rs9977637	21	46914642	G	A	0.202472	-0.0124548	0.00169356	8.6e-10
rs5746498	22	18435794	T	C	0.762449	-0.0121828	0.00163186	4.78e-10
rs5998509	22	21917479	T	C	0.198976	-0.0256781	0.00170026	2.24e-36
rs5753112	22	30779957	G	A	0.499238	-0.0114377	0.00135236	1.74e-12
rs3788509	22	35707236	A	G	0.353976	0.0137776	0.00140299	2.61e-16
rs80576	22	36539804	G	A	0.836269	-0.0131938	0.00180274	1.04e-09
rs138335	22	41227086	G	C	0.654185	-0.0130486	0.0014452	5.07e-14
rs738409	22	44324727	G	C	0.224072	-0.0252179	0.00160078	1.99e-39
rs13268	22	45996298	G	A	0.0242223	-0.0313804	0.00436704	2.06e-09
rs4253766	22	46623905	T	C	0.106636	0.019262	0.00216449	1.16e-13
TC, total cholesterol; SNP, single nucleotide polymorphisms; CHR, chromosome; BP, physical position of SNP (base-pairs); A1, effect allele; A2, alternative allele; EAF: effect allele frequency; Beta, effect allele beta coefficient.

## Sheet: ST4
Table S4. Characteristics of genetic instruments of TG.
SNP	CHR	BP	A1	A2	EAF	Beta	SE	P-value
rs6605083	1	2147162	C	T	0.232655	0.0119684	0.00165762	6.45e-09
rs7538833	1	16504381	C	T	0.628206	0.0111822	0.00142192	2.58e-10
rs7551124	1	23785760	T	C	0.874163	0.0174888	0.00206945	1.09e-11
rs213641	1	26232356	A	C	0.593205	0.00960533	0.00141629	4.97e-08
rs114165349	1	27021913	C	G	0.0232723	0.0684903	0.00456739	1.81e-33
rs4660690	1	39819503	A	G	0.214873	0.0206177	0.00166832	2.92e-23
rs61781290	1	40393160	G	A	0.262257	0.0132882	0.00155267	5.97e-12
rs12078980	1	51508526	C	T	0.0921849	-0.0222738	0.00238399	5.86e-14
rs1883783	1	54890956	G	T	0.581128	0.0137463	0.00139924	2.83e-15
rs188503412	1	61680217	G	A	0.00120015	-0.362757	0.0381117	1.98e-14
rs10889333	1	62957030	A	G	0.333602	-0.0713472	0.00146311	3.74e-336
rs574313788	1	63679932	A	C	0.999674	0.493268	0.0599457	3.71e-11
rs2613505	1	72835410	T	C	0.810705	0.0139303	0.00177072	2.54e-10
rs165316	1	91533297	G	A	0.199663	-0.0132725	0.0017088	4.26e-10
rs12133907	1	93850283	A	C	0.609287	0.0118584	0.00141921	1.85e-11
rs4378243	1	98395881	T	G	0.825741	-0.0147155	0.00182777	9.63e-11
rs646776	1	109818530	T	C	0.779956	0.0113777	0.00164193	2.53e-08
rs10494363	1	149909495	A	G	0.0748374	-0.0269128	0.00260428	9.74e-17
rs12750321	1	154251626	G	A	0.291865	-0.0148669	0.00152497	78
rs7539464	1	172359576	A	T	0.570237	-0.0131357	0.00138728	2.69e-14
rs115276619	1	184865132	A	T	0.0157475	-0.0497207	0.00565792	1.61e-12
rs2821228	1	203517723	G	C	0.536955	-0.0133718	0.00147482	3.12e-13
rs11240358	1	205070573	A	G	0.397177	0.013375	0.00140579	2.03e-14
rs1337101	1	219726100	T	G	0.313237	-0.020048	0.00149759	5.19e-27
rs2642438	1	220970028	G	A	0.705743	-0.0157453	0.00150739	4.56e-17
rs2281721	1	230297136	T	C	0.610158	-0.0444727	0.0013983	3.36e-144
rs75054794	1	230823363	G	A	0.0515667	0.0232243	0.00314119	2.78e-09
rs17713879	2	254215	A	G	0.368043	-0.0111716	0.00142629	3.04e-10
rs3820897	2	3642361	C	T	0.807467	0.0161779	0.00174875	1.03e-13
rs12478327	2	20374249	C	A	0.486757	-0.0171517	0.00137321	1e-23
rs676210	2	21231524	A	G	0.214007	-0.0704109	0.00166065	1.16e-254
rs62128360	2	26309420	G	T	0.0699819	0.0205154	0.00268723	8.38e-10
rs57035494	2	26924018	G	C	0.0380617	-0.0383752	0.00360501	1.15e-17
rs1260326	2	27730940	C	T	0.609096	-0.110708	0.0014019	7.27e-878
rs72780006	2	28599749	A	G	0.0987786	0.0343261	0.00253066	1.09e-27
rs72616903	2	43743012	C	T	0.164513	0.0146626	0.0018673	2.74e-10
rs17326656	2	48962291	T	G	0.230825	0.0126477	0.00163544	5.06e-10
rs1861410	2	58933591	T	C	0.550664	-0.0108161	0.00138597	3.52e-10
rs3087898	2	61765074	A	G	0.42383	-0.00993216	0.00138996	9.21e-09
rs2540949	2	65284231	T	A	0.382709	-0.019884	0.00141174	1.01e-29
rs939136	2	66677531	C	G	0.662106	-0.0100461	0.00146336	3.41e-08
rs6708784	2	111927379	G	A	0.49558	-0.0131009	0.00138069	2.38e-14
rs13409360	2	113838102	A	G	0.398104	-0.0102795	0.00140546	4.1e-09
rs78198921	2	119749146	G	C	0.0137141	0.0436598	0.00583484	1.79e-09
rs7578604	2	121308660	T	G	0.247654	0.0161417	0.00159618	4.29e-16
rs6430090	2	146347459	G	A	0.598011	-0.0104499	0.00140657	2.33e-09
rs6743795	2	161122134	G	A	0.722647	0.0112246	0.00154469	5.16e-09
rs13389219	2	165528876	T	C	0.40036	-0.0335082	0.00139571	5.27e-83
rs12472667	2	171629063	G	C	0.361042	0.0100003	0.00144926	2.9e-08
rs148566631	2	203447875	A	G	0.117372	0.0177558	0.00213424	2.26e-11
rs78058190	2	219699999	A	G	0.0523717	0.0766795	0.00354486	9.79e-68
rs1024137	2	227095876	T	G	0.637213	0.0342883	0.00142094	7.77e-84
rs79639690	2	227605895	C	T	0.0457649	0.0236798	0.00332228	1e-08
rs9812100	3	4763301	A	G	0.471336	-0.0117735	0.00137679	6.21e-12
rs62246311	3	9498143	A	G	0.102121	0.0162634	0.00228086	9.9e-09
rs1801282	3	12393125	G	C	0.124564	-0.0270379	0.00205951	4.85e-26
rs6792725	3	24520283	G	A	0.680671	-0.0159417	0.00154516	1.09e-16
rs144323903	3	36981990	CA	C	0.508191	-0.0132743	0.00163303	6.36e-11
rs4955411	3	49145304	G	A	0.776059	0.0137496	0.00166635	3.28e-11
rs17052061	3	52346240	G	T	0.168707	-0.0200737	0.00183061	1.19e-18
rs12486424	3	66874481	C	A	0.288943	0.0118231	0.00151492	3.51e-10
rs13066793	3	87037543	G	A	0.0909981	-0.0175987	0.00243568	6.29e-09
rs684773	3	135956305	C	A	0.791138	0.0253918	0.00174904	1.79e-31
rs111834982	3	142019751	G	A	0.128679	-0.0142007	0.00205644	2.83e-08
rs9653945	3	142660706	A	G	0.346555	-0.0131346	0.00143651	1.97e-13
rs62271373	3	150066540	A	T	0.052874	0.035005	0.0031257	2.19e-19
rs6787781	3	155535351	C	G	0.270328	0.0127098	0.00156514	6.65e-11
rs9817452	3	156795414	T	G	0.383124	-0.0178823	0.00142784	7.61e-24
rs11924648	3	170717996	G	A	0.127852	0.020145	0.00202998	1.49e-15
rs79287178	3	172294500	A	G	0.0293221	0.0601879	0.00421697	1.77e-30
rs34311866	4	951947	C	T	0.182387	0.017284	0.00177897	5.68e-15
rs3775067	4	2888622	A	G	0.385885	0.0136097	0.00142838	1.86e-14
rs13108218	4	3443931	G	A	0.614479	-0.0286405	0.00144836	6.6e-57
rs4450871	4	4990298	G	A	0.438936	-0.0146138	0.00152122	1.13e-14
rs9942171	4	18032487	A	G	0.12983	0.0208147	0.00203325	1.87e-16
rs6448429	4	26066863	T	C	0.163579	0.0216715	0.00185679	6.4e-21
rs35484700	4	55498781	C	CG	0.479512	-0.0105291	0.00149011	1.34e-08
rs9884390	4	69373407	C	T	0.222797	0.0168636	0.0017127	2.46e-15
rs573930512	4	74512280	A	G	0.00180002	0.156249	0.0208027	1.56e-09
rs10008637	4	77414144	C	T	0.456206	0.0104937	0.00137364	8.17e-10
rs17449582	4	87240157	T	C	0.358365	0.0162529	0.00142951	6.22e-20
rs17605615	4	87996745	A	G	0.394316	0.0272349	0.00140714	1.36e-54
rs2167750	4	89730074	T	C	0.464634	0.0121113	0.00137076	1.22e-12
rs1126673	4	100045616	T	C	0.69392	0.0142118	0.00148682	1.54e-14
rs13107325	4	103188709	T	C	0.0641593	0.0372865	0.00275981	1.76e-27
rs10017313	4	103861380	G	A	0.485501	-0.00997113	0.00138757	7.6e-09
rs138307849	4	110095620	C	T	0.00605448	0.121263	0.0092683	7.1e-26
rs114816312	4	110638824	T	C	0.00610471	0.134231	0.00905176	9.11e-33
rs192929239	4	124641827	G	A	0.0128652	0.0462829	0.00623664	2.43e-09
rs7696969	4	143326714	G	T	0.631875	-0.0118988	0.00142473	1.89e-11
rs6054	4	155489608	T	C	0.00475905	0.118104	0.0107381	9.38e-19
rs6822892	4	157734675	G	A	0.329835	-0.0140865	0.00146027	8.82e-15
rs79760705	5	53298716	T	G	0.109676	0.0258967	0.00218663	1.71e-21
rs28650790	5	55861464	T	C	0.180573	0.0382226	0.001771	1.94e-67
rs151912	5	57607142	T	A	0.589194	-0.0119062	0.00141459	1.32e-11
rs4976033	5	67714246	G	A	0.405739	0.0176192	0.00141686	1.57e-23
rs10052346	5	78472599	T	G	0.389656	-0.0112414	0.00142797	2.47e-10
rs115912456	5	82815158	G	A	0.0421891	-0.0273591	0.00340781	1.09e-10
rs6595187	5	118723609	G	A	0.283334	-0.0192878	0.00152568	2.89e-24
rs17764730	5	127357526	T	C	0.232185	-0.0112479	0.00164146	3.61e-08
rs253942	5	131320462	T	C	0.0621539	0.0247988	0.00283206	1.93e-12
rs72801474	5	132444128	A	G	0.0954736	-0.0301264	0.00238552	3.22e-24
rs111998037	5	139798007	C	A	0.256561	-0.0110462	0.00158284	2.02e-08
rs12523418	5	141707225	G	A	0.319957	-0.0103615	0.00149055	2.29e-08
rs245078	5	149353598	G	A	0.40556	-0.00975476	0.00140459	2.36e-08
rs6882076	5	156390297	C	T	0.635164	0.0344004	0.00141868	1.23e-84
rs2914231	5	158011435	C	G	0.230293	0.021926	0.00162889	2.72e-27
rs72812818	5	173356752	C	G	0.310517	0.0107924	0.00147514	4.06e-09
rs62397245	5	176750688	G	C	0.231279	0.0145686	0.00163732	8.47e-13
rs6924805	6	18747705	T	G	0.592212	-0.0100688	0.0014006	7.49e-09
rs7451008	6	20673880	C	T	0.26653	0.0118633	0.00154355	6.46e-10
rs9379828	6	26167951	G	C	0.354955	-0.00997724	0.00144536	2.86e-08
rs56114371	6	27274834	T	C	0.0891073	-0.0169634	0.00247716	3.68e-08
rs3131337	6	28796071	C	G	0.106139	-0.0188271	0.00235438	1.29e-10
rs9258375	6	29752808	G	A	0.10158	-0.0217211	0.00249124	2.39e-12
rs3094034	6	30363351	T	A	0.0968878	-0.0329575	0.00302859	2.16e-18
rs9468937	6	31270118	A	C	0.434895	0.0280444	0.00143152	6.9e-56
rs622871	6	31878495	G	A	0.703407	0.0281582	0.00158586	3.15e-46
rs9461755	6	32441046	A	G	0.0464527	0.0755246	0.0034645	9.14e-69
rs144607208	6	32947516	G	A	0.0233198	0.0651614	0.00484031	2.68e-27
rs75507056	6	33457187	T	C	0.015501	0.0562096	0.00601465	5.77e-14
rs6934083	6	35237153	T	C	0.0336181	0.0263927	0.00374329	1.44e-08
rs3176320	6	36646788	G	A	0.3391	-0.0100726	0.00144658	2.17e-08
rs742493	6	40998167	C	T	0.115969	-0.0167097	0.00212679	2.68e-10
rs7757363	6	42876386	T	C	0.309163	0.0103216	0.00148066	2.09e-08
rs998584	6	43757896	A	C	0.478929	0.0360954	0.001411	5.54e-94
rs2749005	6	52621433	G	T	0.647785	-0.0186302	0.00145785	9.25e-25
rs398085093	6	86296925	C	CA	0.398172	0.0121528	0.00155817	3.6e-10
rs9496567	6	100602753	A	G	0.236191	-0.0120741	0.00162318	2.23e-09
rs6913325	6	106378009	T	G	0.441244	-0.00969798	0.00138008	1.61e-08
rs35045014	6	107432157	A	C	0.46238	0.0135114	0.00143296	3.45e-14
rs9480889	6	109189021	G	C	0.788331	0.0151355	0.0016953	7.1e-13
rs577721086	6	127440047	C	T	0.0523231	0.0528261	0.00314634	1.61e-41
rs7740188	6	130346105	A	G	0.704818	0.0143399	0.00150681	2e-14
rs672457	6	139836562	A	G	0.58181	-0.0262392	0.00138437	1.98e-52
rs9321765	6	140595744	C	T	0.208207	-0.0125852	0.00170214	2.78e-09
rs607335	6	153465230	A	C	0.411725	-0.00981496	0.00139864	1.68e-08
rs78425119	6	160501825	A	G	0.0662585	0.0345754	0.00274597	4.38e-24
rs41272086	6	161008646	A	G	0.101606	0.0386596	0.00227295	1.45e-42
rs1464780	6	161520837	A	G	0.945319	0.0225946	0.00306265	3.01e-09
rs73029263	6	164113762	G	A	0.130408	-0.0188921	0.00203771	9.09e-14
rs5011439	7	12268811	C	G	0.403477	0.0101804	0.00149402	4.3e-08
rs38205	7	15913588	C	A	0.624127	-0.0126731	0.00143461	1.23e-12
rs4410790	7	17284577	C	T	0.632479	0.0131573	0.0014169	8.31e-14
rs4142995	7	17919258	T	G	0.391635	0.0129524	0.00140519	1.26e-13
rs55696093	7	21605973	G	A	0.210338	0.0118305	0.00168458	1.64e-08
rs4722551	7	25991826	C	T	0.162946	-0.0279113	0.00184244	4.02e-34
rs849336	7	28224053	G	A	0.649248	-0.0102383	0.00143309	9.27e-09
rs2070971	7	44197583	T	G	0.140185	0.0291243	0.00198249	3.44e-32
rs71551223	7	71256489	C	A	0.029648	-0.0366084	0.00414939	1.31e-12
rs36104871	7	71808047	T	G	0.0287971	-0.0579807	0.00428793	1.59e-27
rs35753501	7	72330303	T	C	0.0256103	-0.0942105	0.00462813	3.4e-60
rs3812316	7	73020337	G	C	0.124443	-0.121587	0.00206915	4.14e-487
rs3135688	7	73651743	C	T	0.0399029	-0.0304901	0.00354316	4.57e-12
rs1057868	7	75615006	T	C	0.287859	0.0118739	0.00150889	2.51e-10
rs1229499	7	81573045	A	T	0.705694	-0.0110413	0.00152341	5.65e-09
rs2283038	7	106835410	T	C	0.234742	-0.0112869	0.00165625	4.29e-08
rs10215153	7	116399131	A	G	0.310758	0.0120159	0.00148936	8.81e-11
rs12534129	7	117018135	C	T	0.39213	0.0120072	0.00143277	1.61e-11
rs4731702	7	130433384	T	C	0.495384	-0.0248647	0.00136326	1.11e-48
rs7808446	7	150214465	G	T	0.75444	-0.0160134	0.00160227	9.38e-16
rs2921060	8	8317817	C	A	0.458385	-0.0159013	0.00142255	2.55e-19
rs17149279	8	9195638	T	C	0.230687	-0.0186103	0.00164529	9.58e-20
rs615632	8	9796321	T	C	0.525245	0.0150368	0.0014321	3.14e-17
rs7821812	8	10644101	C	G	0.20517	0.0281306	0.00170406	3.39e-40
rs4320509	8	11528339	C	G	0.127069	0.0319964	0.00211325	4.36e-34
rs28415552	8	13511219	A	C	0.631485	-0.0100524	0.00142245	1.34e-08
rs1968041	8	17616562	T	C	0.358207	-0.0100629	0.00144554	2.19e-08
rs35246381	8	18272535	T	C	0.778396	-0.0342271	0.00163803	2.5e-63
rs2958557	8	19251679	C	T	0.992125	-0.0762122	0.00842446	3.52e-13
rs328	8	19819724	G	C	0.0999145	-0.179736	0.00226881	2e-883
rs2616213	8	20610866	C	T	0.543776	-0.0103828	0.00139391	2.12e-09
rs56193509	8	23525075	A	T	0.24419	0.0109869	0.00159049	2.8e-08
rs73221948	8	25464670	T	G	0.277535	0.0134884	0.00178397	1.21e-09
rs7007256	8	26203081	A	G	0.712451	0.0102662	0.0015092	4.53e-08
rs7816345	8	36846109	T	C	0.168904	0.014053	0.00181019	4.34e-10
rs4647906	8	38325411	A	G	0.401753	0.0125267	0.00140333	7.16e-13
rs2081687	8	59388565	C	T	0.659468	-0.0231942	0.00143859	2.01e-38
rs745578	8	72466324	A	G	0.245313	0.0169094	0.00160211	2.15e-17
rs7830852	8	106415088	G	A	0.226264	0.0115959	0.00164029	1.32e-08
rs2737246	8	116659578	C	G	0.277221	-0.0124772	0.00152975	5.48e-11
rs28601761	8	126500031	G	C	0.421434	-0.0893169	0.00140082	4.24e-573
rs1561929	8	129567373	T	C	0.882533	0.0158895	0.00214827	2.74e-09
rs7832515	8	144306379	G	A	0.196811	-0.0141355	0.00175888	1.04e-10
rs7856817	9	1054587	A	G	0.173346	0.0143397	0.00181258	2.02e-10
rs1658970	9	6664853	A	C	0.138771	0.0139805	0.00196524	1.07e-08
rs7041117	9	13679856	T	A	0.582597	-0.0105964	0.00139085	9.07e-10
rs686030	9	15304782	A	C	0.858732	0.0167448	0.00196053	6.58e-12
rs62543565	9	16901067	A	C	0.637235	-0.0158249	0.00142913	5.48e-19
rs2383766	9	28412500	T	G	0.318881	0.0100595	0.00146887	3.68e-08
rs10971957	9	34151463	T	C	0.597773	-0.0111533	0.00141532	2.37e-10
rs296883	9	86578925	T	A	0.263651	-0.0112733	0.00156082	6.38e-09
rs17055001	9	92195246	A	G	0.310708	0.0115782	0.00148607	3.76e-10
rs1800978	9	107665978	G	C	0.122663	-0.0252201	0.00211081	7.58e-22
rs11789974	9	110488875	A	C	0.0322156	-0.0294302	0.00393242	1.78e-09
rs75113691	9	112245773	C	G	0.0357259	-0.0305867	0.00368702	2.57e-11
rs150611042	9	117083803	A	C	0.0686054	-0.0198344	0.00283225	1.8e-08
rs2416797	9	123480600	A	C	0.699126	0.0113578	0.00149962	1.14e-09
rs142122182	10	5263341	G	A	0.15537	-0.0213308	0.00192078	4.34e-19
rs4934927	10	33628062	C	G	0.0898737	0.0180806	0.00243535	2.39e-09
rs41274050	10	52573772	T	C	0.00858321	0.0860984	0.00772349	3.19e-19
rs1171616	10	61468589	T	G	0.774842	0.0156446	0.00165129	2.6e-14
rs35706909	10	63922233	C	T	0.0991704	-0.0178206	0.00230179	4.84e-10
rs7924036	10	65191645	T	G	0.512461	-0.0292802	0.00138825	1.73e-64
rs7904738	10	74710484	C	G	0.0861256	0.0239034	0.00246433	6.29e-15
rs149590572	10	93575831	A	G	0.0641363	0.0247658	0.00278967	9.53e-13
rs17875327	10	94274809	G	A	0.110509	0.0240046	0.00222943	4.88e-18
rs2068888	10	94839642	A	G	0.451232	-0.0291415	0.00137814	8.25e-65
rs7091593	10	95342772	T	A	0.1128	0.0177942	0.00217667	4.96e-11
rs3891783	10	96015793	G	C	0.434409	-0.0100667	0.00138606	5.26e-09
rs1408579	10	101912194	T	C	0.481884	0.00997137	0.00136699	4.51e-09
rs75398587	10	103946480	G	C	0.0619197	-0.0265685	0.00283568	4.98e-14
rs2803619	10	113934384	C	G	0.718438	0.0179132	0.00151104	1.56e-21
rs2484294	10	115792062	A	G	0.736534	-0.0105345	0.00155028	4.68e-08
rs12772930	10	120493295	A	G	0.353037	0.0103304	0.00143745	7.58e-09
rs1873449	10	122931652	T	G	0.0221524	-0.0367787	0.00471946	3.73e-10
rs1133400	10	134459388	G	A	0.212936	0.0134112	0.00168855	1.71e-10
rs537132753	10	135440683	G	T	0.0337223	0.0355115	0.00479435	2.6e-09
rs117739035	11	408174	T	G	0.0359813	0.0253911	0.00373841	4.75e-08
rs4909945	11	10673739	C	T	0.67991	0.0134149	0.00145906	1.45e-13
rs1037169	11	13361005	C	T	0.682622	0.0180982	0.00149767	2.6e-22
rs150090666	11	14865399	T	C	0.000952141	-0.302766	0.0251731	4.07e-22
rs142108391	11	26216166	A	G	0.0634948	0.0208814	0.00281596	2.5e-09
rs1519480	11	27675712	T	C	0.679132	-0.01485	0.0014634	3.4e-16
rs75160368	11	30402714	A	G	0.0877154	-0.01732	0.00248444	2.09e-08
rs117847116	11	46048240	C	T	0.0397028	-0.0269749	0.00355108	1.02e-09
rs3758669	11	47272579	G	A	0.309856	-0.0230282	0.00149118	2.16e-35
rs541958245	11	56385221	T	A	0.00216492	-0.158508	0.0230028	3.03e-08
rs174562	11	61585144	G	A	0.345867	0.0522293	0.00143796	1.91e-187
rs11231161	11	62378221	G	A	0.358114	0.0111123	0.00144228	5.86e-10
rs56271783	11	64004723	C	G	0.0466865	0.0530991	0.00323071	7.35e-40
rs10750766	11	65473798	A	C	0.710363	0.017147	0.00151753	1.05e-19
rs10896373	11	68614810	T	A	0.51435	-0.0141036	0.00138304	2.44e-16
rs10796821	11	69305417	G	A	0.513053	0.0096435	0.0013896	2.42e-08
rs2063724	11	78133077	C	T	0.173211	-0.0144717	0.00183156	2.12e-10
rs759831202	11	115554537	A	T	0.000462478	-0.621662	0.0593828	3.89e-17
rs117288140	11	116139965	T	C	0.0166949	0.0395228	0.00562224	1.59e-08
rs964184	11	116648917	C	G	0.864599	-0.246288	0.00198782	2.91e-2157
rs192489212	11	117220429	C	A	0.00167019	-0.893298	0.0196408	1.04e-292
rs747437837	11	117849058	G	C	0.000506814	-0.413548	0.0511931	8.34e-11
rs749804194	11	118574327	C	T	0.000244612	-0.827719	0.0811046	2.31e-16
rs76895963	12	4384844	G	T	0.0179659	-0.10398	0.00556398	5.11e-51
rs73047887	12	6736843	C	T	0.254804	0.0113359	0.00164896	3.26e-08
rs11045171	12	20470199	G	A	0.200063	-0.0201072	0.00172586	7.51e-21
rs4149056	12	21331549	C	T	0.158406	0.0270573	0.00186687	2.25e-31
rs11046481	12	22747967	G	T	0.23529	-0.0154524	0.00166918	9.88e-14
rs17389465	12	25414408	A	T	0.0686112	-0.0199909	0.00270473	2.82e-09
rs4963975	12	26443030	A	G	0.250016	0.0150408	0.00158705	2.55e-14
rs10082956	12	29504556	G	A	0.290042	-0.0127726	0.00151306	1.15e-11
rs11183212	12	46213867	G	A	0.202427	0.0157919	0.00173245	2.33e-13
rs145878042	12	48143315	G	A	0.0113364	0.0464549	0.00649437	8.89e-09
rs1126930	12	49399132	C	G	0.0340104	0.0279141	0.00378519	3.05e-09
rs7312441	12	56941146	A	C	0.3451	-0.0114274	0.0014714	4.27e-10
rs79395356	12	57738600	G	T	0.248057	-0.0248319	0.00161568	4.52e-35
rs8756	12	66359752	A	C	0.509079	0.00972395	0.00136151	9.37e-09
rs11615712	12	69619736	T	A	0.447913	-0.00958192	0.00141022	4.7e-08
rs11113118	12	107199142	A	G	0.23507	0.0166424	0.00161615	1.25e-16
rs4964736	12	109100503	T	C	0.359265	0.0101781	0.00143434	1.16e-08
rs149793040	12	109661672	G	A	0.00133751	-0.215222	0.0204759	2.91e-17
rs2009170	12	111703313	C	T	0.254725	-0.0127277	0.00158891	1.2e-10
rs580063	12	123206340	C	T	0.21201	-0.01712	0.00168093	2.66e-16
rs12303671	12	124492610	G	T	0.33689	-0.025901	0.00146255	5.37e-46
rs11057840	12	125316055	C	A	0.137886	0.0190088	0.00198457	1.36e-14
rs4770433	13	23903791	G	A	0.449338	-0.0105335	0.00136814	6.03e-10
rs1340819	13	29145323	C	A	0.337226	-0.00996674	0.00145556	3.69e-08
rs398098735	13	31001091	A	AT	0.388815	-0.0125411	0.00152798	4.15e-11
rs138358301	13	45970147	G	A	0.00443907	0.0711919	0.0104423	4.23e-08
rs2812208	13	50707087	C	G	0.0229342	-0.0480352	0.00467926	1.55e-16
rs797482	13	51214613	G	A	0.874952	0.0149092	0.00206736	6.72e-09
rs2298058	13	95248566	T	C	0.316062	0.0183947	0.00148285	2e-23
rs6602909	13	114551993	C	T	0.329963	0.0263997	0.00149229	6.66e-46
rs72681869	14	50655357	C	G	0.00851683	-0.0542227	0.00771047	1.57e-08
rs12878001	14	64239629	G	T	0.161183	0.0207307	0.0018692	4.82e-19
rs3825669	14	89804276	G	A	0.805081	-0.0122844	0.00173864	1.34e-08
rs61993685	14	100765823	C	T	0.0713459	-0.0194213	0.00268582	6.12e-09
rs12891399	14	104293533	C	T	0.339338	0.0112518	0.00145551	5.14e-10
rs28624578	15	31637666	C	T	0.166206	0.0134612	0.0018756	7.93e-09
rs275179	15	39447529	G	A	0.158418	-0.0154206	0.00190046	6.88e-11
rs34245505	15	40397191	G	C	0.187902	0.0153228	0.00182204	1.37e-11
rs72735627	15	41057507	T	C	0.0875198	-0.0206445	0.00253084	5.46e-11
rs8025212	15	41880619	G	A	0.324443	-0.01134	0.00148537	8.38e-10
rs139661283	15	42384229	A	G	0.0144258	0.0603118	0.00581827	7.84e-17
rs139974673	15	44027885	C	T	0.0264603	0.13397	0.00427965	9.32e-140
rs1901529	15	45001900	G	A	0.120979	0.0181697	0.00223473	6.3e-11
rs72749502	15	57297078	T	A	0.0702892	0.0296693	0.00274318	3.46e-18
rs1077835	15	58723426	G	A	0.216077	0.0447226	0.00166294	1.14e-103
rs112147665	15	59277019	C	T	0.00212057	0.183501	0.0180228	2.71e-16
rs12438742	15	61947280	G	C	0.559642	-0.0103506	0.00138106	1.69e-09
rs11635675	15	63793238	G	T	0.352018	0.0235284	0.00143008	6.14e-40
rs12442852	15	64677413	T	C	0.88139	0.0149168	0.0021592	2.79e-08
rs2218181	15	66872325	C	T	0.346051	0.0140202	0.00143121	3.4e-15
rs11072332	15	72108307	T	G	0.214351	-0.0122426	0.00168378	5.05e-09
rs7164727	15	73093991	T	C	0.681048	0.0109811	0.00147561	2.19e-09
rs1037117	15	102068658	A	G	0.253131	0.0140873	0.00159876	1.4e-12
rs12600110	16	962154	C	T	0.374682	-0.0150678	0.00143936	3.9e-17
rs12921195	16	4677604	A	C	0.128985	0.0170527	0.00227298	1.62e-09
rs12928099	16	15150505	A	C	0.296872	-0.025582	0.00150754	2.24e-42
rs7196161	16	31110981	A	G	0.62446	0.0149822	0.00141712	1.9e-17
rs62033400	16	53811788	G	A	0.400563	0.0156307	0.00139488	2.08e-19
rs17231506	16	56994528	T	C	0.319748	-0.0329787	0.00146649	4.65e-73
rs73597575	16	67677001	T	C	0.0854596	-0.0174762	0.00244092	8.62e-09
rs6499240	16	69686912	G	A	0.581909	0.0162186	0.00141362	2.87e-20
rs12445401	16	72148419	G	A	0.191889	0.0221914	0.00175849	3.47e-24
rs76862947	16	79746461	C	T	0.28899	0.0120231	0.00152383	2.25e-10
rs2925979	16	81534790	C	T	0.698987	-0.0257081	0.00148967	9.1e-44
rs11641586	16	85270707	T	G	0.197897	-0.013998	0.00175749	1.52e-10
rs8054124	16	86434553	C	T	0.230739	0.0121188	0.00163462	2.52e-09
rs11870735	17	481604	T	C	0.176072	0.0133745	0.0018041	2.52e-09
rs11078597	17	1618363	C	T	0.186962	0.0174414	0.00177413	2.71e-15
rs79202680	17	4692640	T	G	0.00576713	-0.149708	0.00895543	3.55e-41
rs571475342	17	5207882	G	A	0.00464083	-0.106433	0.0101158	2.71e-17
rs200489612	17	7106378	A	G	0.0040519	-0.118553	0.0122525	7.32e-15
rs9905032	17	17457768	A	G	0.0629433	0.0287209	0.00282692	3.14e-16
rs704	17	26694861	A	G	0.476852	-0.0111031	0.00137099	7.48e-11
rs17767256	17	28581043	G	T	0.3371	-0.0106848	0.00145211	3.31e-09
rs650558	17	40721042	T	C	0.241885	0.0153589	0.00160574	1.47e-14
rs186398347	17	41335716	G	A	0.0047671	0.0933955	0.0108684	4.9e-12
rs72836561	17	41926126	T	C	0.0303252	0.149617	0.00399398	2.98e-199
rs72824773	17	42626279	A	G	0.00582743	0.0739476	0.0100112	2.88e-09
rs7207542	17	45697549	G	C	0.494643	0.0104051	0.00139656	2.1e-09
rs10775406	17	46197755	G	A	0.751633	0.0151746	0.00159317	1.9e-14
rs28394864	17	47450775	A	G	0.461717	0.015812	0.00138872	5.5e-20
rs1292072	17	57925649	G	A	0.211428	0.0164089	0.00168146	4.31e-15
rs1801689	17	64210580	C	A	0.0259357	-0.0573699	0.00424781	1.83e-27
rs11656743	17	65980289	A	G	0.787803	-0.0244634	0.00169088	2.86e-31
rs77542162	17	67081278	G	A	0.0195202	-0.0487845	0.00503214	6.5e-15
rs717118	17	68464817	A	T	0.506011	-0.0102742	0.00138239	2.3e-09
rs3744231	17	73268801	T	C	0.701277	0.0103018	0.00151683	4.76e-08
rs193220	17	74268619	T	C	0.309076	-0.0117996	0.0014902	1.94e-10
rs7212201	17	76393896	A	C	0.610569	-0.0195429	0.0014	3.17e-29
rs62078746	17	80053590	A	G	0.553346	-0.0106501	0.0014094	1.24e-09
rs8083730	18	293519	A	G	0.0824358	-0.0185654	0.00247896	1.73e-09
rs11664106	18	2846812	T	A	0.364273	-0.0108268	0.00156656	2.76e-08
rs35321365	18	19905141	T	C	0.516378	-0.0114514	0.00139122	3.66e-11
rs1623060	18	21143183	T	C	0.493062	-0.0145633	0.00137389	1.57e-17
rs150261265	18	29772887	C	T	0.00111128	0.191355	0.0239565	1.35e-10
rs143393480	18	56089858	T	G	0.00939906	0.0561342	0.00728557	5.86e-10
rs1457489	18	57861961	A	G	0.269506	0.0132806	0.00155235	6.08e-12
rs12454712	18	60845884	C	T	0.380205	-0.0150757	0.00146857	1.55e-16
rs1135908	19	808742	T	G	0.146197	0.0134369	0.00198093	4.95e-08
rs350885	19	4147445	C	A	0.742008	0.0168072	0.00158877	1.82e-17
rs35502362	19	4966041	T	C	0.337723	-0.0151418	0.00145543	6.07e-17
rs4804414	19	7223785	T	C	0.426568	0.0203605	0.00138245	2.42e-32
rs11672003	19	7909765	A	G	0.275522	0.0138575	0.00157147	1.35e-12
rs116843064	19	8429323	A	G	0.0198764	-0.23635	0.00491201	2.4e-327
rs555628099	19	8945880	G	A	0.00435989	-0.0900764	0.010697	1.29e-11
rs145464906	19	11350874	T	C	0.000606614	-0.361925	0.0323232	2.22e-19
rs1966500	19	18735666	C	T	0.452492	-0.0122074	0.00140944	3.33e-12
rs58542926	19	19379549	T	C	0.075142	-0.108022	0.00259312	6.77e-246
rs75916629	19	20213781	G	A	0.0253972	-0.0565652	0.00460672	5.54e-23
rs7256564	19	33889593	G	A	0.689337	-0.0146903	0.00147849	1.37e-15
rs58895965	19	35551428	A	C	0.165299	0.0238047	0.00183743	2.11e-25
rs35538872	19	41754430	A	G	0.00623899	-0.0889336	0.00930571	1.55e-14
rs141226346	19	44890969	G	C	0.00201336	-0.212674	0.0192374	6.24e-19
rs483082	19	45416178	T	G	0.229369	0.0960549	0.00165078	1.11e-477
rs12459222	19	46859301	C	G	0.300526	-0.0129416	0.00150015	4.05e-12
rs10408163	19	47597102	C	T	0.708989	0.0118257	0.00150339	2.55e-10
rs62129968	19	48383542	A	C	0.162285	-0.0164856	0.00187389	1.52e-12
rs838133	19	49259529	G	A	0.556202	-0.019842	0.00147883	3.98e-27
rs113886122	19	50044741	G	C	0.151274	0.0198719	0.00193322	1.41e-16
rs798889	19	54793250	T	G	0.219914	-0.0130809	0.00167743	3.63e-10
rs7251733	19	56099951	A	G	0.160714	0.0209954	0.00187409	2.13e-19
rs8102873	19	57488423	T	C	0.581076	0.0104809	0.0013879	1.27e-09
rs151235402	20	569164	T	C	0.0166691	0.0475823	0.00550119	3.56e-12
rs6120879	20	30202961	C	T	0.1641	-0.012668	0.00186172	4.49e-08
rs67611724	20	32308275	T	C	0.147117	0.0155546	0.00194981	1.42e-10
rs78185617	20	34124603	C	G	0.132235	-0.0182643	0.00203523	5.41e-13
rs1883711	20	39179822	C	G	0.0318975	0.0590939	0.004112	7.09e-31
rs6102322	20	39872768	T	C	0.298071	0.0157916	0.00150269	2.95e-17
rs6073958	20	44551855	C	T	0.20247	0.0487116	0.00170418	7.47e-117
rs6066138	20	45594711	A	G	0.273646	-0.0171088	0.00153544	3.31e-19
rs6068174	20	51046309	T	C	0.637112	0.0112436	0.00143883	3.34e-10
rs6070138	20	56118558	A	C	0.59359	0.0146908	0.00141092	5.72e-17
rs8126001	20	62711459	T	C	0.484279	-0.0158162	0.0014732	6.08e-18
rs8134638	21	40644170	C	T	0.384107	0.0122478	0.00143242	6.24e-12
rs960230	21	42622479	G	A	0.78571	0.0117786	0.00168407	1.88e-08
rs200559406	21	46875817	A	G	0.000654367	0.23301	0.0339208	3.34e-08
rs35665085	22	17625915	A	G	0.0557261	0.0230441	0.00301966	8.51e-10
rs4822458	22	24265659	T	C	0.546067	-0.0110083	0.00139807	2.45e-10
rs4352308	22	29131788	T	C	0.707563	0.0115682	0.00151939	9.3e-10
rs2530679	22	30082569	G	A	0.54848	0.0108578	0.0013961	4.04e-10
rs9610329	22	36042986	T	C	0.437343	0.0124373	0.00144091	3.94e-12
rs4820325	22	38599978	A	G	0.581775	0.0209178	0.00140179	3.7e-33
rs4821815	22	39105707	A	G	0.333574	0.0151832	0.00145375	4.6e-17
rs3747207	22	44324855	A	G	0.222259	-0.0121357	0.00164496	3.01e-09
rs4253766	22	46623905	T	C	0.106614	0.0225365	0.00221573	2.91e-16
rs140947018	22	50165082	A	G	0.0288098	-0.0307324	0.00417363	3.22e-09
rs73188911	22	50746706	T	C	0.0816377	-0.0182969	0.00256017	9.16e-09
TG, triglycerides; SNP, single nucleotide polymorphisms; CHR, chromosome; BP, physical position of SNP (base-pairs); A1, effect allele; A2, alternative allele; EAF: effect allele frequency; Beta, effect allele beta coefficient.

## Sheet: ST5
Table S5. Characteristics of genetic instruments of chronic kidney disease.
SNP	CHR	BP	A1	A2	EAF	Beta	SE	P-value
rs10224002	7	151415041	A	G	0.72	-0.1083	0.0102	2.651e-26
rs1049518	15	45653367	A	G	0.38	0.0788	0.0094	5.422e-17
rs11641045	16	20404043	A	G	0.9	-0.1061	0.0148	9.029e-13
rs11761603	7	1286912	T	C	0.3	-0.0674	0.0119	1.352e-08
rs12205178	6	160648923	A	G	0.12	0.0931	0.014	3.087e-11
rs13391258	2	73848933	T	C	0.24	-0.06	0.0108	2.738e-08
rs1458038	4	81164723	T	C	0.31	-0.059	0.01	4.206e-09
rs17730281	15	53907948	A	G	0.23	-0.0869	0.011	2.677e-15
rs187355703	2	176993583	C	G	0.98	-0.1987	0.0312	1.801e-10
rs1889937	9	71403106	A	G	0.63	-0.0624	0.01	5.146e-10
rs2484639	1	243462367	A	G	0.51	-0.0774	0.0092	2.95e-17
rs2580350	2	121996007	A	G	0.55	0.055	0.0098	1.691e-08
rs28533208	7	151409293	T	C	0.26	-0.0621	0.0113	4.181e-08
rs35716097	5	176806636	T	C	0.32	0.0785	0.0105	8.202e-14
rs3925584	11	30760335	T	C	0.56	0.08	0.0092	4.675e-18
rs4871907	8	23786784	A	C	0.55	-0.0628	0.0097	9.909e-11
rs62300825	4	77205319	A	G	0.2	-0.0949	0.0116	2.629e-16
rs700221	5	39357175	A	G	0.59	-0.0719	0.0098	2.192e-13
rs77713116	11	65531109	C	G	0.65	-0.0752	0.0116	1.031e-10
rs77924615	16	20392332	A	G	0.2	-0.2237	0.0128	6.383e-69
rs7908590	10	952523	C	G	0.93	-0.1343	0.0188	8.993e-13
rs8026369	15	39229553	A	G	0.41	-0.0553	0.0093	2.391e-09
rs8044650	16	20350163	T	C	0.13	0.0863	0.014	6.714e-10
rs8096658	18	77156537	C	G	0.51	-0.064	0.011	5.168e-09
rs881858	6	43806609	A	G	0.7	0.0616	0.0101	1.189e-09
rs9474801	6	54186999	A	G	0.34	0.0522	0.0096	4.606e-08
rs13391258	2	73848933	T	C	0.24	-0.06	0.0108	2.738e-08
rs77713116	11	65531109	C	G	0.65	-0.0752	0.0116	1.031e-10
SNP, single nucleotide polymorphisms; CHR, chromosome; BP, physical position of SNP (base-pairs); A1, effect allele; A2, alternative allele; EAF: effect allele frequency; Beta, effect allele beta coefficient.

## Sheet: ST6
Table S6. Characteristics of genetic instruments of estimated glomerular filtration rate.
SNP	CHR	BP	A1	A2	EAF	Beta	SE	P-value
rs10086569	8	87247209	T	C	0.2392	0.0028	0.0004	5.734e-12
rs10096421	8	10831868	T	G	0.4706	0.002	0.0004	1.511e-08
rs10098664	8	11417493	T	C	0.5102	-0.0024	0.0004	5.991e-11
rs10122824	9	139109861	T	G	0.3393	-0.0024	0.0004	2.84e-10
rs10224002	7	151415041	A	G	0.7175	0.0068	0.0004	2.737e-66
rs10272546	7	66111457	A	G	0.539	-0.002	0.0003	7.89e-09
rs1028455	14	88829975	A	T	0.3316	0.0021	0.0004	1.896e-08
rs10430743	10	126456997	T	G	0.4282	0.0025	0.0003	2.858e-13
rs10432479	2	152365775	T	C	0.3714	-0.0021	0.0004	4.233e-09
rs1047891	2	211540507	A	C	0.3123	-0.0065	0.0004	3.586e-64
rs1050816	2	220358198	T	C	0.3349	0.0029	0.0004	1.744e-15
rs1051447	4	49063872	A	C	0.707	0.0021	0.0004	2.578e-08
rs10774625	12	111910219	A	G	0.4787	-0.002	0.0003	1.762e-08
rs10838702	11	47410888	T	G	0.3788	-0.0023	0.0004	6.306e-11
rs10846157	12	15325031	A	C	0.8072	-0.0036	0.0004	1.34e-16
rs10851543	15	53962748	A	G	0.5633	0.003	0.0003	1.337e-18
rs10851885	15	76304503	A	G	0.7551	0.005	0.0004	3.283e-34
rs10865189	2	43433257	C	G	0.4747	0.0025	0.0004	1.021e-12
rs10964603	9	20559727	T	C	0.7822	-0.0025	0.0004	7.751e-09
rs10994860	10	52645424	T	C	0.1919	0.0039	0.0004	2.696e-18
rs11062167	12	364739	A	G	0.5303	-0.0042	0.0003	7.078e-34
rs11063193	12	4591100	T	C	0.8777	0.0029	0.0005	4.945e-08
rs11071738	15	63580155	T	C	0.5307	-0.0025	0.0003	5.488e-13
rs11071939	15	67463391	T	C	0.924	-0.0038	0.0007	4.529e-09
rs11166440	1	100808363	A	G	0.6265	0.0021	0.0004	1.099e-08
rs111827672	19	37649866	A	T	0.3171	0.0031	0.0004	1.02e-16
rs1119066	1	186658212	A	C	0.1536	0.0027	0.0005	1.957e-08
rs11191686	10	105187746	A	G	0.3635	0.002	0.0004	3.72e-08
rs11211257	1	46581933	A	G	0.8974	0.0039	0.0006	2.071e-11
rs11227260	11	65461158	T	G	0.3507	-0.0032	0.0004	4.467e-19
rs11237450	11	78023356	A	C	0.1666	0.003	0.0005	2.05e-09
rs112545201	3	185803532	T	C	0.1335	-0.0042	0.0005	8.786e-17
rs11260709	1	16557691	T	C	0.6799	0.0024	0.0004	1.874e-10
rs11261022	1	18807953	A	C	0.3608	-0.0027	0.0004	3.67e-14
rs112880707	22	40884662	T	C	0.1086	0.0056	0.0006	6.689e-23
rs113445505	19	38157969	T	C	0.3686	0.0038	0.0004	1.958e-26
rs1153855	15	45660758	C	G	0.6213	0.0086	0.0004	1.23e-132
rs11564722	11	2178330	T	C	0.2396	0.0038	0.0004	1.41e-18
rs11657044	17	59450105	T	C	0.173	-0.0075	0.0005	5.342e-60
rs11694902	2	121988884	A	G	0.1393	0.0041	0.0005	2.135e-16
rs117113238	12	12209203	A	G	0.0946	0.0039	0.0006	1.06e-10
rs11784052	8	8671962	T	C	0.4636	0.0027	0.0004	9.777e-15
rs11794652	9	133496402	A	G	0.1616	-0.0028	0.0005	9.337e-09
rs11919484	3	186432839	T	G	0.3144	-0.0023	0.0004	3.981e-10
rs11951093	5	39421736	A	G	0.4157	-0.0056	0.0004	2.045e-54
rs12024377	1	205537858	A	G	0.3697	0.002	0.0004	4.245e-08
rs12163971	5	132226669	A	C	0.164	-0.0032	0.0005	4.331e-12
rs12207180	6	160633107	A	T	0.119	-0.0085	0.0005	1.209e-56
rs12361687	11	9890052	A	G	0.3608	0.0021	0.0004	5.026e-09
rs1242484	17	17351643	T	C	0.6852	-0.0025	0.0004	8.8e-11
rs12520984	5	52787358	C	G	0.3264	0.0022	0.0004	2.366e-09
rs1268176	6	109018046	A	G	0.344	0.0027	0.0004	7.053e-14
rs12736457	1	113258293	C	G	0.8703	0.0056	0.0005	8.787e-27
rs12913015	15	39305443	T	C	0.4439	0.0028	0.0004	4.622e-15
rs12920176	16	51761084	A	C	0.5893	-0.0026	0.0004	2.352e-13
rs12989250	2	148776438	A	G	0.3129	-0.0026	0.0004	1.231e-11
rs13029395	2	227344207	T	C	0.1842	0.0034	0.0006	1.475e-09
rs13157326	5	34504277	A	G	0.4829	-0.0027	0.0004	2.945e-12
rs13200335	6	41690823	A	C	0.4154	0.0024	0.0003	1.5e-11
rs13230509	7	1286192	C	G	0.686	-0.0055	0.0004	4.037e-37
rs1377164	18	59328934	T	C	0.2142	0.0034	0.0004	9.844e-16
rs1397764	3	141750810	A	G	0.2756	0.0047	0.0004	7.825e-34
rs140179699	2	120936492	A	G	0.9537	0.0073	0.0011	1.164e-11
rs144100226	6	34180297	T	C	0.0386	0.006	0.0011	1.259e-08
rs1458038	4	81164723	T	C	0.2993	0.0032	0.0004	3.601e-17
rs1509117	20	8303120	A	T	0.3044	0.0025	0.0004	3.331e-10
rs1543238	8	8134809	A	G	0.5267	-0.0025	0.0004	3.211e-12
rs154656	16	89708003	A	T	0.4398	-0.0031	0.0003	1.319e-18
rs1548945	2	217665788	T	C	0.4131	0.0037	0.0004	1.269e-24
rs1569011	14	81853291	A	G	0.4368	0.002	0.0003	1.734e-08
rs1570521	20	62911019	T	G	0.4144	0.002	0.0004	8.54e-09
rs1595810	2	12115479	A	G	0.1952	-0.0024	0.0004	4.401e-08
rs1635404	16	3747042	T	G	0.7041	-0.0024	0.0004	2.532e-10
rs168505	2	54920968	T	C	0.396	-0.0027	0.0004	2.182e-14
rs1719934	18	5585158	A	G	0.5366	0.0028	0.0003	3.734e-16
rs17413465	1	55718708	A	C	0.1842	0.0025	0.0004	1.355e-08
rs17462630	2	219286541	C	G	0.3381	0.0024	0.0004	4.319e-09
rs17696736	12	112486818	A	G	0.5738	0.002	0.0004	9.717e-09
rs1783827	11	57409538	A	G	0.5692	-0.0021	0.0004	5.949e-09
rs1858800	16	73024276	T	C	0.3476	0.0022	0.0004	3.663e-09
rs187355703	2	176993583	C	G	0.974	0.0101	0.0011	9.453e-19
rs1883991	22	43112818	A	C	0.6879	-0.0032	0.0004	2.327e-17
rs1887252	1	82957871	C	G	0.6365	-0.0029	0.0004	7.447e-16
rs1910738	4	52687939	T	G	0.709	0.0023	0.0004	1.151e-08
rs1913641	8	76483239	T	G	0.4778	-0.002	0.0003	4.773e-09
rs1994887	15	57793765	A	C	0.2785	-0.0024	0.0004	2.343e-09
rs2039424	9	71432174	A	G	0.6232	0.0048	0.0004	9.749e-41
rs2068888	10	94839642	A	G	0.4527	-0.0026	0.0003	6.309e-14
rs2071047	14	54418411	A	G	0.4065	0.002	0.0003	1.1e-08
rs2074204	22	30403996	T	C	0.2625	-0.0025	0.0004	2.177e-10
rs2156664	11	121645005	T	C	0.2673	-0.0021	0.0004	3.761e-08
rs223308	4	103812499	A	G	0.5184	-0.0027	0.0003	2.997e-15
rs2235826	20	56143169	A	T	0.8139	-0.0033	0.0005	3.937e-13
rs2236521	20	60892116	A	G	0.55	-0.0022	0.0004	4.793e-10
rs2244237	21	37818141	T	G	0.221	0.0027	0.0004	8.434e-11
rs2252281	17	19437187	T	C	0.6084	0.0041	0.0004	8.474e-30
rs2261092	20	62353933	A	G	0.0745	-0.0045	0.0007	1.407e-09
rs2267372	22	38598234	A	G	0.4007	0.0024	0.0004	1.245e-11
rs2301343	2	40680149	T	G	0.7443	-0.0023	0.0004	9.079e-09
rs233438	11	2794392	A	G	0.8122	0.0043	0.0004	2.842e-22
rs2337143	18	46482070	A	G	0.3442	-0.0021	0.0004	5.591e-09
rs2365286	7	156258179	A	G	0.7384	-0.0033	0.0004	2.084e-17
rs2411192	17	34882998	A	T	0.5879	-0.0024	0.0003	5.849e-12
rs2442604	8	6388533	T	C	0.5458	-0.002	0.0003	9.179e-09
rs2472297	15	75027880	T	C	0.259	0.0039	0.0004	8.21e-20
rs2490391	1	243469669	A	C	0.4644	-0.0025	0.0003	5.458e-13
rs2509851	11	118966780	A	C	0.6278	0.0021	0.0004	1.623e-09
rs2634675	12	48740855	A	G	0.4578	0.0028	0.0004	5.302e-13
rs267738	1	150940625	T	G	0.7864	-0.005	0.0004	1.331e-32
rs2792796	1	56715908	T	C	0.6086	-0.0021	0.0004	3.138e-09
rs281380	19	49214470	T	C	0.6264	-0.0022	0.0004	1.903e-09
rs2823139	21	16576783	A	G	0.3439	-0.0027	0.0004	1.007e-13
rs2834317	21	35356706	A	G	0.1518	-0.0031	0.0005	2.83e-10
rs284859	10	104573017	T	G	0.1934	0.0027	0.0004	1.468e-09
rs28581385	16	79942679	A	T	0.8488	-0.0033	0.0005	1.58e-11
rs28817415	4	77401452	T	C	0.4426	-0.0074	0.0003	9.68e-104
rs2954017	8	126476873	T	C	0.4644	0.0026	0.0004	3.176e-11
rs3018667	11	68912221	A	G	0.3246	-0.0024	0.0004	1.226e-10
rs303937	13	72372524	A	T	0.4103	0.0027	0.0004	2.9e-14
rs3111316	19	13038415	A	G	0.5887	-0.0019	0.0004	4.887e-08
rs3134605	6	32159956	T	C	0.7974	0.0033	0.0004	2.766e-13
rs325442	7	127457228	A	G	0.3981	0.0021	0.0003	3.024e-09
rs34468415	2	178125142	A	G	0.6436	-0.0028	0.0004	2.763e-15
rs35004449	3	52852897	T	G	0.2724	0.0027	0.0004	2.562e-12
rs35072105	7	65609817	A	G	0.5502	-0.0021	0.0004	1.971e-09
rs35472707	2	169995581	T	C	0.0504	-0.0075	0.0008	9.533e-20
rs35629566	14	93072317	C	G	0.8276	0.003	0.0005	5.729e-10
rs35662455	17	56755223	C	G	0.8843	0.003	0.0005	2.883e-08
rs363092	4	3196029	A	C	0.4247	-0.0022	0.0004	5.553e-10
rs3757387	7	128576086	T	C	0.5549	0.0029	0.0004	2.478e-16
rs3791221	2	226933	A	G	0.6487	0.0021	0.0004	3e-09
rs3793805	10	51049027	A	G	0.5659	-0.002	0.0004	1.026e-08
rs3795503	1	180905694	T	C	0.3274	0.0022	0.0004	1.506e-08
rs3797537	5	78322650	A	G	0.7118	0.0021	0.0004	1.857e-08
rs3812036	5	176813404	T	C	0.263	-0.0069	0.0004	3.193e-64
rs3822939	6	133849789	A	G	0.4593	-0.0028	0.0003	3.076e-16
rs3845534	1	163738950	A	G	0.4909	-0.0019	0.0003	3.91e-08
rs3850625	1	201016296	A	G	0.1197	0.0048	0.0006	3.566e-18
rs3905668	3	135931586	A	G	0.7226	-0.0025	0.0004	2.812e-11
rs3925584	11	30760335	T	C	0.549	-0.0055	0.0003	3.009e-56
rs396341	11	5571897	T	C	0.2644	0.003	0.0004	1.716e-14
rs407102	1	109846278	T	C	0.6996	0.0031	0.0004	3.8e-16
rs41284816	13	50655989	T	G	0.0263	-0.0079	0.0012	1.562e-10
rs417237	1	228532195	T	G	0.6126	0.002	0.0004	1.141e-08
rs419291	5	131633355	T	C	0.3876	0.0021	0.0004	4.13e-09
rs4410790	7	17284577	T	C	0.3676	-0.0023	0.0004	1.923e-10
rs4441471	2	16715408	A	G	0.7195	0.0022	0.0004	1.055e-08
rs4566	8	86361082	T	G	0.612	0.002	0.0004	1.028e-08
rs4567937	2	18676265	A	G	0.316	-0.0032	0.0004	6.402e-18
rs4625	3	49572140	A	G	0.679	-0.0023	0.0004	4.343e-10
rs4656220	1	170649277	T	C	0.374	0.0021	0.0004	1.596e-09
rs4794814	17	37696852	A	G	0.7512	-0.0059	0.0004	5.025e-49
rs4808154	19	18843752	T	C	0.714	0.0026	0.0004	7.774e-09
rs4836732	9	119266695	T	C	0.5325	0.0025	0.0003	4.687e-13
rs4871905	8	23735047	C	G	0.4199	-0.0043	0.0003	1.816e-35
rs4886425	15	74124543	A	G	0.1706	-0.0027	0.0005	4.259e-09
rs4886699	15	75692303	A	C	0.752	0.0031	0.0004	4.003e-15
rs495237	5	39950266	T	G	0.2484	0.0029	0.0004	5.471e-13
rs499600	1	46039077	T	G	0.1518	-0.0037	0.0005	8.932e-15
rs506000	15	76817788	T	C	0.9127	-0.0038	0.0006	4.173e-10
rs509345	1	150276022	A	G	0.5191	0.0024	0.0003	1.345e-12
rs544169	9	33956791	A	G	0.7362	0.0024	0.0004	9.975e-10
rs55759218	7	77453357	A	G	0.2668	-0.0039	0.0004	6.091e-24
rs55938024	5	67742038	A	G	0.1159	-0.0065	0.0006	1.372e-26
rs56140069	16	69795323	A	T	0.8219	0.0025	0.0005	2.668e-08
rs57126710	19	37017633	T	C	0.3501	0.0025	0.0004	6.175e-12
rs6029640	20	39970385	A	G	0.5823	-0.0021	0.0004	7.029e-09
rs6088528	20	33156742	A	G	0.5018	-0.0033	0.0003	9.606e-22
rs6088734	20	33745046	A	T	0.4329	0.0029	0.0003	6.562e-17
rs6127099	20	52731402	A	T	0.721	-0.0051	0.0004	1.174e-36
rs6135224	20	14677650	A	G	0.6888	-0.002	0.0004	4.044e-08
rs61993680	14	100752644	A	C	0.6477	-0.0022	0.0004	1.495e-08
rs62053077	16	71643669	T	G	0.3725	-0.0025	0.0004	3.926e-10
rs62187541	20	1340244	A	G	0.9323	-0.0037	0.0007	4.125e-08
rs62257807	3	50929873	T	C	0.0602	-0.0046	0.0008	2.923e-08
rs62432759	6	154858365	A	G	0.7783	-0.0025	0.0004	7.563e-09
rs62491533	7	129564134	T	C	0.829	-0.0027	0.0005	2.108e-09
rs632887	12	3392351	A	G	0.5933	0.0033	0.0004	1.083e-20
rs6458868	6	52630153	T	C	0.6482	-0.0021	0.0004	3.496e-09
rs6481598	10	29781798	C	G	0.7818	0.0023	0.0004	3.774e-08
rs6484504	11	31424823	T	C	0.2756	-0.0032	0.0004	1.173e-16
rs6492982	15	41399951	T	C	0.5512	-0.0032	0.0004	5.8e-19
rs6501468	17	66427696	T	C	0.2299	0.0024	0.0004	1.37e-08
rs6546869	2	73895765	A	G	0.2249	0.0061	0.0004	1.662e-48
rs6555317	5	498235	A	G	0.69	0.0024	0.0004	6.446e-09
rs66473811	3	64000464	T	C	0.8379	0.0031	0.0005	2.016e-10
rs6667182	1	15914545	T	C	0.3167	-0.0043	0.0004	2.22e-23
rs6722113	2	28417504	A	G	0.3353	-0.0022	0.0004	1.336e-08
rs6779368	3	185298868	A	G	0.6608	0.0033	0.0004	8.781e-16
rs6780429	3	30750404	A	C	0.5331	-0.002	0.0003	6.702e-09
rs6833292	4	10272429	T	C	0.4362	0.002	0.0003	1.082e-08
rs688540	1	48002447	A	G	0.8703	-0.0031	0.0006	2.297e-08
rs6921580	6	7203714	C	G	0.4127	0.0027	0.0004	1.606e-14
rs6948759	7	33095688	T	C	0.2116	-0.0026	0.0004	1.012e-09
rs6971211	7	155664686	T	C	0.4092	-0.0029	0.0004	3.1e-15
rs700753	7	46753684	C	G	0.3408	0.0033	0.0004	7.504e-20
rs7012814	8	9173358	A	G	0.4712	0.0025	0.0004	1.755e-12
rs7084764	10	69960430	A	G	0.4962	0.0026	0.0003	2.923e-14
rs7095954	10	82209232	A	T	0.468	-0.0019	0.0003	2.819e-08
rs7127946	11	48250675	T	C	0.7159	0.0023	0.0004	1.761e-09
rs71606723	4	115498457	A	T	0.7608	0.0029	0.0004	9.256e-13
rs7169629	15	85191274	C	G	0.5235	0.0019	0.0003	2.427e-08
rs7185391	16	68323115	T	G	0.2886	-0.0026	0.0004	1.152e-11
rs7188071	16	28917644	T	C	0.3593	0.0024	0.0004	8.62e-12
rs7203398	16	53189672	A	C	0.7284	0.0027	0.0004	2.855e-12
rs72683923	14	50735947	T	C	0.979	-0.0076	0.0014	1.98e-08
rs72817412	16	89141490	T	C	0.0526	0.0049	0.0009	1.535e-08
rs72834794	17	38211383	A	C	0.9148	-0.0041	0.0006	1.955e-10
rs72841902	2	73372212	A	T	0.2885	0.0022	0.0004	3.61e-09
rs72995641	2	103166325	A	G	0.2014	-0.0026	0.0004	1.388e-09
rs73116829	7	50739738	A	G	0.1137	-0.0043	0.0006	1.64e-13
rs7326821	13	96068204	A	G	0.8267	0.0026	0.0005	3.823e-08
rs736820	20	43034016	A	G	0.3682	-0.0021	0.0004	5.266e-09
rs7514450	1	220991171	T	C	0.4253	0.0022	0.0003	1.475e-10
rs75267082	2	188129669	A	T	0.8922	0.0034	0.0006	1.149e-09
rs7535253	1	214744893	T	C	0.2102	0.0023	0.0004	4.855e-08
rs7543734	1	94050911	C	G	0.2012	0.0031	0.0005	9.58e-11
rs7565830	2	159810691	A	G	0.7164	-0.0022	0.0004	8.768e-09
rs7592697	2	230665303	T	C	0.6508	-0.002	0.0004	3.183e-08
rs76215063	5	68265211	T	C	0.9187	-0.0041	0.0007	2.608e-09
rs7667050	4	23813109	T	C	0.471	0.002	0.0003	2.977e-09
rs7687209	4	109693926	T	C	0.4155	0.0022	0.0004	1.465e-09
rs77915916	6	43287722	A	T	0.9162	0.0047	0.0006	3.49e-14
rs77924615	16	20392332	A	G	0.2017	0.0096	0.0005	1.21e-99
rs780094	2	27741237	T	C	0.3846	0.0046	0.0004	4.163e-38
rs7832708	8	10190040	T	C	0.492	0.0023	0.0004	2.448e-10
rs7838146	8	22492143	T	C	0.3617	-0.0021	0.0004	1.177e-08
rs78444298	1	184672098	A	G	0.0186	-0.0107	0.0014	2.527e-14
rs78614739	1	27174180	T	C	0.1668	0.0026	0.0005	2.055e-08
rs78936994	8	120894208	T	G	0.2193	0.0024	0.0004	1.024e-08
rs78986840	1	208051123	T	C	0.9393	-0.0045	0.0007	1.366e-09
rs7966357	12	51209838	C	G	0.6627	0.0024	0.0004	5.999e-11
rs7974833	12	57791833	T	C	0.7574	-0.0032	0.0004	3.967e-15
rs79760705	5	53298716	T	G	0.1087	0.0056	0.0006	2.553e-24
rs80282103	10	899071	A	T	0.9158	0.0081	0.0006	2.577e-37
rs80576	22	36539804	A	G	0.1625	-0.0027	0.0005	1.008e-08
rs807624	2	15782471	T	G	0.3428	0.0034	0.0004	1.525e-20
rs8096658	18	77156537	C	G	0.5142	0.0046	0.0004	1.77e-29
rs8101667	19	33402419	T	C	0.3327	0.005	0.0004	2.193e-43
rs816828	10	79291868	T	C	0.5131	-0.002	0.0004	2.371e-08
rs881858	6	43806609	A	G	0.6957	-0.0056	0.0004	1.149e-49
rs9375694	6	130356608	A	G	0.7031	0.0026	0.0004	4.63e-12
rs9375818	6	131882078	A	G	0.2294	-0.0026	0.0004	3.242e-10
rs956006	15	62808539	T	C	0.3386	0.0022	0.0004	5.721e-09
rs9807656	18	42346956	T	C	0.9023	-0.0034	0.0006	3.76e-09
rs9828976	3	136536835	C	G	0.7542	-0.0024	0.0004	2.036e-09
rs9838792	3	38546726	A	G	0.386	0.0031	0.0004	4.76e-19
rs9868185	3	121657593	A	G	0.5417	0.0027	0.0003	1.503e-14
rs9887775	1	23702531	A	G	0.8137	-0.0035	0.0004	5.154e-15
rs988911	2	61607510	A	G	0.1334	-0.0029	0.0005	1.433e-08
rs9894634	17	1967501	T	C	0.6007	-0.0021	0.0003	1.686e-09
rs9907229	17	58917399	T	C	0.8461	-0.0049	0.0005	6.828e-24
rs113956264	16	1997004	T	C	0.0358	0.0081	0.0012	1.651e-11
rs28404308	9	140103272	A	T	0.6232	0.0027	0.0005	1.983e-09
rs7651407	3	48443816	T	C	0.4544	0.0027	0.0004	1.56e-11
rs62257555	3	51593113	A	G	0.9414	0.0048	0.0009	2.595e-08
SNP, single nucleotide polymorphisms; CHR, chromosome; BP, physical position of SNP (base-pairs); A1, effect allele; A2, alternative allele; EAF: effect allele frequency; Beta, effect allele beta coefficient.

## Sheet: ST7
Table S7. Data sources, sample sizes, number of instruments and F-statistics.
Phenotypes	IVs	Sample size	R2 (%)	F statistics	Author	Ethnicity	Journal	Year	Websites for full summary statistics
HDL-C	380	Ntotal=1320016	8.9915	343.1	Graham, Sarah E et al.	European	Nature	2021	http://csg.sph.umich.edu/willer/public/glgc-lipids2021/results/ancestry_specific/
LDL-C	403	Ntotal=1320016	11.8225	439.03	Graham, Sarah E et al.	European	Nature	2021	http://csg.sph.umich.edu/willer/public/glgc-lipids2021/results/ancestry_specific/
TC	429	Ntotal=1320016	10.2366	350.782	Graham, Sarah E et al.	European	Nature	2021	http://csg.sph.umich.edu/willer/public/glgc-lipids2021/results/ancestry_specific/
TG	388	Ntotal=1320016	7.83606	289.172	Graham, Sarah E et al.	European	Nature	2021	http://csg.sph.umich.edu/willer/public/glgc-lipids2021/results/ancestry_specific/
CKD	28‡	Ncase=41395/Ncontrol=439303	0.33	56.8378	Wuttke, Matthias	European	Nature Genetics	2019	http://ckdgen.imbi.uni-freiburg.de
eGFR	256	Ntotal=567460	2.97	67.8186	Wuttke, Matthias	European	Nature Genetics	2019	http://ckdgen.imbi.uni-freiburg.de
IV: instrumental variables; HDL-C, high-density lipoprotein cholesterol; LDL-C, low-density lipoprotein cholesterol; TC, total cholesterol; TG, triglycerides; CKD, chronic kidney disease; eGFR, estimated glomerular filtration rate. R2=2×β2×MAF×(1-MAF)/(2×β2×MAF×(1-MAF)+2se(β)2×N×MAF×(1-MAF)), β denotes the SNP effect, MAF denotes minor allele frequency, N denotes the sample size. F=(N-K-1)/K)×(R2…

## Sheet: ST8
Table S8. Baseline Characteristics of UK Biobank participants by chronic kidney disease status during follow-up.
Characteristics	All	Without CKD	Incident CKD
Total (N)	357662(100%)	349728(97.78%)	7934(2.22%)
Age at recruitment (years), mean ± SD	55.56±8.04	55.69±8.07	61.73±6.28
Body mass index (BMI, kg/m2), mean ± SD	26.92 ± 4.59	26.97 ± 4.63	28.85 ± 5.30
Lipids (mmol/L), mean ± SD
HDL-C	1.49±0.39	1.49±0.38	1.40±0.37
LDL-C	3.71±0.81	3.71±0.81	3.77±0.85
TC	5.90±1.06	5.90±1.06	5.93±1.14
TG	1.70±1.00	1.69±0.99	1.97±1.07
Sex
Female	206885( 57.84 % )	202395(57.87% )	4490(56.59%)
Male	150777( 42.16 % )	147333(42.13% )	3444(43.41%)
Assessment center
England	314165( 87.84 % )	306604(87.67% )	7561(95.3%)
Scotland	27745( 7.76 % )	27459(7.85% )	286(3.6%)
Wales	15752( 4.40 % )	15665(4.48% )	87(1.1%)
Average total household income before tax
<£18,000	61523( 19.88 % )	59100(19.5% )	2423(38.04%)
£18,000 to £30,999	76422( 24.69 % )	74585(24.61% )	1837(28.84%)
£31,000 to £51,999	84509( 27.31 % )	83191(27.45% )	1318(20.69%)
£52,000 to £100,000	68813( 22.24 % )	68127(22.48% )	686(10.77%)
>£100,000	18201( 5.88 % )	18096(5.97% )	105(1.65%)
Townsend deprivation index at recruitment
<-2.00 (least deprived)	194446( 54.43 % )	190306(54.48% )	4140(52.23%)
–2.00 to 1.99 (average)	112652( 31.54 % )	110245(31.56% )	2407(30.36%)
≥2.00 (most deprived)	50130( 14.03 % )	48750(13.96% )	1380(17.41%)
Current tobacco smoking
No	320562( 89.67 % )	313541(89.69% )	7021(88.54%)
Yes, on most or all days	27297( 7.64 % )	26585(7.61% )	712(8.98%)
Only occasionally	9635( 2.70 % )	9438(2.7% )	197(2.48%)
Alcohol intake frequency
Daily or almost daily	74425( 20.82 % )	73013(20.89% )	1412(17.82%)
Three or four times a week	86716( 24.26 % )	85294(24.41% )	1422(17.95%)
Once or twice a week	95710( 26.78 % )	93744(26.82% )	1966(24.81%)
One to three times a month	40612( 11.36 % )	39657(11.35% )	955(12.05%)
Special occasions only	37467( 10.48 % )	36154(10.34% )	1313(16.57%)
Never	22480( 6.29 % )	21625(6.19% )	855(10.79%)
IPAQ activity group
Low	51967( 17.82 % )	50653(17.74% )	1314(21.78%)
Moderate	118644( 40.69 % )	116196(40.69% )	2448(40.58%)
Hight	120956( 41.48 % )	118685(41.57% )	2271(37.64%)
Sleep duration
Short (≤ 6h)	246650( 69.31 % )	241670(69.44% )	4980(63.31%)
Normal (7-8h)	84533( 23.75 % )	82542(23.72% )	1991(25.31%)
Long (≥ 9h)	24691( 6.94 % )	23796(6.84% )	895(11.38%)
Hypertension
No	189814( 56.36 % )	186634(56.69% )	3180(41.9%)
Yes	146996( 43.64 % )	142587(43.31% )	4409(58.1%)
Type 2 diabetes
No	303354( 97.58 % )	296896(97.68% )	6458(93.46%)
Yes	7513( 2.42 % )	7061(2.32% )	452(6.54%)
Antihypertensive medications usage
No	354748( 99.19 % )	347083(99.24% )	7665(96.61%)
Yes	2914( 0.81 % )	2645(0.76% )	269(3.39%)
Hypoglycemic medications usage
No	354880( 99.22 % )	347265(99.3% )	7615(95.98%)
Yes	2782( 0.78 % )	2463(0.7% )	319(4.02%)
Baseline characteristics of UK Biobank participants were presented as mean ± standard deviation or median ± interquartile range for continuous variables, and as frequencies for categorical variable. HDL-C, high-density lipoprotein cholesterol; LDL-C, low-density lipoprotein cholesterol; TC, total cholesterol; TG, triglycerides; CKD: chronic kidney disease status; IPAQ: International Physical Acti…

## Sheet: ST9
Table S9. Observational associations between lipids and the risk of chronic kidney disease.
	Category	Model 1	Model 2	Model 3	Sensitivity analysis
HDL-C	Q1	1.00 (ref)	1.00 (ref)	1.00 (ref)	1.00 (ref)
	Q2	0.74(0.70-0.79)	0.86(0.79-0.93)	0.93(0.84-1.02)	0.94(0.85-1.03)
	Q3	0.64(0.60-0.69)	0.77(0.70-0.84)	0.87(0.78-0.99)	0.88(0.78-0.99)
	Q4	0.54(0.50-0.59)	0.71(0.64-0.78)	0.85(0.72-1.01)	0.86(0.73-1.02)
	P for trend	<.0001	<.0001	0.0361	0.0439
LDL-C	Q1	1.00 (ref)	1.00 (ref)	1.00 (ref)	1.00 (ref)
	Q2	0.81(0.75-0.87)	0.90(0.82-0.98)	0.89(0.80-0.99)	0.90(0.81-1.01)
	Q3	0.81(0.76-0.87)	0.94(0.86-1.03)	0.93(0.81-1.06)	0.94(0.82-1.08)
	Q4	0.78(0.73-0.84)	0.91(0.83-1.00)	0.89(0.73-1.09)	0.89(0.73-1.09)
	P for trend	<.0001	0.1308	0.4533	0.4642
TC	Q1	1.00 (ref)	1.00 (ref)	1.00 (ref)	1.00 (ref)
	Q2	0.82(0.76-0.87)	0.87(0.80-0.95)	0.93(0.84-1.04)	0.94(0.84-1.05)
	Q3	0.78(0.72-0.83)	0.89(0.82-0.97)	1.00(1.87-1.15)	1.00(0.87-1.15)
	Q4	0.74(0.69-0.79)	0.82(0.75-0.90)	0.99(0.81-1.21)	0.97(0.79-1.19)
	P for trend	<.0001	0.0505	0.7844	0.8763
TG	Q1	1.00 (ref)	1.00 (ref)	1.00 (ref)	1.00 (ref)
	Q2	1.15(1.06-1.25)	1.08(0.98-1.20)	1.05(1.94-1.16)	1.06(0.95-1.18)
	Q3	1.33(1.22-1.44)	1.20(1.09-1.33)	1.12(1.01-1.25)	1.15(1.03-1.28)
	Q4	1.49(1.38-1.62)	1.29(1.17-1.43)	1.14(1.01-1.30)	1.16(1.02-1.32)
	P for trend	<.0001	<.0001	0.021	0.0113
Model 1: adjusted for age, sex, region, BMI, hypertension, diabetes mellitus, and the top 10 genetic principal components;
model 2: model1+ income, Townsend deprivation index, smoking, drinking, physical activity, sleep duration, antihypertensive medications usage at baseline and during follow-up, hypoglycemic medications usage at baseline and during follow-up;
model 3: model1+ income, Townsend deprivation index, smoking, drinking, physical activity, sleep duration, antihypertensive medications usage at baseline and during follow-up, hypoglycemic medications usage at baseline and during follow-up, HDL-C, LDL-C, TC, and TG;
HDL-C, high-density lipoprotein cholesterol; LDL-C, low-density lipoprotein cholesterol; TC, total cholesterol; TG, triglycerides; IPAQ: international physical activity questionnaire; BMI, body mass index; Q, quartile.

[truncated: 23 more sheets: ST10, ST11, ST12, ST13, ST14, ST15, ST16, ST17, ST18, ST19, ST20, ST21, ST22, ST23, ST24, ST25, ST26, ST27, ST28, ST29 …]
